# Supplementary material for: Aggravation of reactive nitrogen flow driven by human production and consumption in Guangzhou City China
Source: Nat Commun. 2020 Mar 5;11:1209. doi: 10.1038/s41467-020-14699-x (PMC7058066; doi:10.1038/s41467-020-14699-x)
Supplement: Supplementary file 3 — Source Data [file 41467_2020_14699_MOESM3_ESM.zip]

Archive with 2 entries (2 files):
- Source data 2-Guangzhou.xlsx
- Source data 1-Guangzhou.xlsx
