# Supplementary material for: Aggravation of reactive nitrogen flow driven by human production and consumption in Guangzhou City China
Source: Nat Commun. 2020 Mar 5;11:1209. doi: 10.1038/s41467-020-14699-x (PMC7058066; doi:10.1038/s41467-020-14699-x)
Supplement: Supplementary file 3 — Source Data [file 41467_2020_14699_MOESM3_ESM.zip › Source data 2-Guangzhou.xlsx]

## Sheet: Title sheet
Source Data 2 to the article
Yue Dong. et al. Aggravation of Reactive Nitrogen Flow Driven by Human Production and Consumption in Guangzhou City，China

## Sheet: Figure 2a
Figure 2a
N flow (Gg N per yr)	BNF	Import	Fossil fuel combustion	HBNF	N2	Export	Net domestic trade	Surfacewater transfer	Atmospheric transfer	Accumulation
1995	15.9714	43.6811	25.9958	56.7987	-39.7746	-2.40185	9.12018	-8.07814	-56.6009	44.7117
1996	16.0862	71.2325	30.5441	74.5788	-48.4779	-2.05535	-16.5087	-9.36945	-63.5747	52.4554
1997	16.2701	57.4346	32.1526	93.5717	-57.5773	-2.34268	-0.798141	-11.0129	-68.0233	59.6747
1998	16.2547	26.9979	32.2612	78.1676	-53.3226	-2.52941	29.8518	-11.8364	-65.1961	50.6487
1999	16.2821	43.5672	33.9383	84.7167	-57.4158	-3.00586	17.6011	-13.0144	-65.0788	57.5905
2000	16.0244	99.18	38.1168	70.9619	-53.1199	-3.89468	-39.0661	-14.0101	-62.3114	51.8809
2001	16.8469	96.0646	39.2408	74.2882	-57.2157	-3.54205	-33.0047	-14.6493	-62.2827	55.746
2002	15.8085	77.2774	44.3583	75.885	-58.053	-3.96667	-16.4198	-15.2396	-66.7649	52.8852
2003	15.4333	88.3695	50.9491	77.8246	-59.0235	-3.52999	-27.6925	-15.744	-71.4527	55.1338
2004	15.1548	54.8025	62.2621	74.4957	-59.2093	-3.48895	5.79828	-16.3808	-80.962	52.4725
2005	15.3459	48.6079	71.9123	74.731	-59.2006	-3.33138	12.701	-16.8424	-90.1763	53.7475
2006	15.3602	42.3999	78.002	64.5385	-54.9913	-3.61228	21.5158	-16.996	-95.0087	51.2082
2007	14.652	55.2877	84.961	48.8985	-51.8988	-4.06104	15.21	-17.7293	-96.4803	48.8399
2008	14.7875	46.959	90.1051	55.4709	-56.7432	-10.5748	33.7899	-19.7074	-103.481	50.606
2009	14.8583	64.3477	94.9141	62.6228	-61.8844	-2.83114	11.7405	-21.6802	-109.154	52.9338
2010	15.051	68.7547	100.344	68.9043	-68.0658	-3.05788	11.014	-22.4302	-114.998	55.5166
2011	15.1124	64.2222	105.07	69.9061	-68.5227	-3.22852	14.6881	-22.5767	-119.931	54.7408
2012	15.117	76.2429	107.896	71.5475	-68.9016	-3.22282	1.84915	-22.7041	-122.74	55.0836
2013	15.1762	62.8901	84.9294	78.6125	-69.9148	-3.29455	12.1034	-22.8593	-99.8173	57.8258
2014	15.2488	93.6892	86.0189	82.8976	-69.693	-3.51451	-26.6928	-22.5327	-98.6666	56.7548
2015	15.4141	111.898	88.952	85.1872	-70.6966	-3.70659	-47.0099	-22.8014	-100.78	56.4563
Note: Input to the system"+", output from the system "-"

## Sheet: Figure 2b
Figure 2b
N creation (Gg N per yr)	ABNF	Fossil fuel combustion	HBNF	NBNF	Anthropogenic Nr creation ratio
1995	8.07544	25.9958	56.7987	7.89596	0.920054
1996	8.1893	30.5441	74.5788	7.89686	0.934849
1997	8.2844	32.1526	93.5717	7.98571	0.94376
1998	8.26617	32.2612	78.1676	7.98852	0.936941
1999	8.2824	33.9383	84.7167	7.9997	0.940715
2000	7.79466	38.1168	70.9619	8.22971	0.934217
2001	7.66787	39.2408	74.2882	9.17899	0.929596
2002	6.55029	44.3583	75.885	9.2582	0.931951
2003	6.16521	50.9491	77.8246	9.26804	0.935731
2004	6.07419	62.2621	74.4957	9.08065	0.940225
2005	6.03095	71.9123	74.731	9.31498	0.942496
2006	6.13413	78.002	64.5385	9.2261	0.94157
2007	5.42436	84.961	48.8985	9.22769	0.937866
2008	5.45751	90.1051	55.4709	9.32996	0.94182
2009	5.52435	94.9141	62.6228	9.33396	0.945857
2010	5.67416	100.344	68.9043	9.37687	0.949122
2011	5.72112	105.07	69.9061	9.39132	0.950595
2012	5.72797	107.896	71.5475	9.38899	0.951742
2013	5.78543	84.9294	78.6125	9.39079	0.947455
2014	5.85195	86.0189	82.8976	9.39686	0.948976
2015	5.86252	88.952	85.1872	9.55154	0.94961

## Sheet: Figure 2c
Figure 2c
N balance in 2015 with uncertainty range		Mean	5th	25th	75th	95th	SDs	CVs
Input	BNF	15.4141	12.5528	14.196	16.6244	18.3334	1.73771	0.112736
	HBNF	85.1872	75.6051	80.958	89.4586	95.2829	5.96284	0.0699968
	Fossil fuel combustion	88.952	66.6624	78.1878	99.9528	112.954	14.3209	0.160996
	Import	111.898	88.2573	101.76	121.971	135.243	14.1047	0.12605
Output	N2	70.6966	52.8467	62.4974	77.0281	87.413	10.5154	0.14874
	Atmospheric transfer	100.78	76.486	88.9956	110.782	123.867	14.879	0.147638
	Surface water transfer	22.8014	11.0765	15.8964	27.608	34.6351	7.63729	0.334949
	Net domestic trade	47.0099	23.2357	39.0007	61.1895	70.2783	18.5192	0.393943
	Export	3.70659	3.00066	3.40457	4.00091	4.3962	0.418865	0.113005
Accumulation	Farmland	11.3263	2.06589	5.60734	15.5807	22.5425	7.31221	0.645598
	Livestock	1.04548	0.830686	0.943835	1.13369	1.28463	0.137794	0.131801
	Forest	8.01266	5.34146	6.68975	8.93775	10.6096	1.63483	0.20403
	Aquaculture	1.8613	0.101337	0.859285	2.87436	4.07556	1.2851	0.690431
	Human	20.2865	10.454	16.067	24.1066	29.4185	5.8452	0.288133
	Urban green	2.55377	1.65894	2.11916	2.88923	3.50413	0.566356	0.221772
	Groundwater	11.3703	8.93712	10.8322	14.0646	16.8314	2.21146	0.194493

## Sheet: Figure 5a
Figure 5a
NOx to atmosphere (Gg N per yr)	Fossil fuel combustion-domestic use	Fossil fuel combustion-industrial use	Straw burning
1995	0.8343	25.1615	7.76558
1996	0.95136	29.5927	7.63934
1997	0.95316	31.1995	7.88492
1998	1.06026	31.2009	8.30536
1999	1.06326	32.875	6.48324
2000	1.19124	36.9255	4.6469
2001	1.34016	37.9006	3.39907
2002	1.38684	42.9715	4.12515
2003	1.57554	49.3735	3.51402
2004	1.94676	60.3154	3.21652
2005	2.34786	69.5644	3.44251
2006	2.72646	75.2756	3.50711
2007	2.928	82.033	1.91678
2008	3.15582	86.9493	2.7998
2009	3.57582	91.3383	2.85264
2010	3.94338	96.4011	2.57687
2011	4.29354	100.777	2.88501
2012	4.72128	103.174	2.99762
2013	4.58832	80.3411	3.00651
2014	5.10582	80.9131	3.06961
2015	5.36676	83.5852	3.1522

## Sheet: Figure 5b
Figure 5b
NH3 to atmosphere (Gg N per yr)	Aquaculture	Farmland	Human	Livestock	Urban green
1995	0.472678	18.3931	3.90635	7.53854	0.16791
1996	0.56848	21.2085	3.97624	7.7084	0.172578
1997	0.611722	24.0335	4.04312	7.92131	0.20899
1998	0.689714	21.3259	4.09782	7.91388	0.215177
1999	0.698027	22.1304	4.17044	7.73899	0.224583
2000	0.716566	18.1077	3.30691	7.73132	0.311799
2001	0.74879	18.4917	3.28262	7.44838	0.689328
2002	0.773181	17.728	3.21272	7.24617	0.729147
2003	0.831836	17.1267	3.14408	6.93601	0.747968
2004	0.880627	15.9151	3.09205	7.00047	0.784116
2005	0.91759	15.0782	3.0103	7.51877	0.864241
2006	1.02433	13.1891	3.34798	8.06498	0.848226
2007	1.05873	10.6486	3.53453	6.89737	0.86604
2008	1.02139	11.0639	3.74241	7.47216	0.924059
2009	1.05382	11.5995	3.97564	7.70965	0.944696
2010	1.05183	12.1	4.22518	7.67876	0.976415
2011	1.09023	12.0205	4.23015	7.58569	0.989657
2012	1.12816	11.8983	4.23632	7.52226	0.99579
2013	1.1585	12.079	4.25886	7.29807	1.00265
2014	1.15976	11.4726	4.30532	5.59194	1.01031
2015	1.17556	11.2303	4.44105	4.70653	1.07586

## Sheet: Figure 5c
Figure 5c
N2O to atmosphere (Gg N per yr)	Aquaculture	Farmland	Forest	Sewage	Surface water	Urban green
1995	0.0393899	0.751286	0.3086	0.0593913	0.207132	0.00627839
1996	0.0473733	0.819478	0.3086	0.0751836	0.240242	0.00639892
1997	0.0509768	0.888668	0.3086	0.0967763	0.282382	0.00768683
1998	0.0574761	0.819443	0.3086	0.120937	0.303498	0.00785345
1999	0.0581689	0.828511	0.3086	0.138885	0.333703	0.00813609
2000	0.0597138	0.69894	0.3088	0.179551	0.359233	0.0112737
2001	0.0623991	0.695515	0.3081	0.208398	0.375624	0.0248177
2002	0.0644317	0.655513	0.308	0.238343	0.390759	0.02616
2003	0.0693197	0.62161	0.3073	0.261119	0.403691	0.0267438
2004	0.0733856	0.576735	0.2966	0.299468	0.42002	0.0279425
2005	0.0764658	0.548168	0.299	0.31518	0.431856	0.0306967
2006	0.0853611	0.506545	0.2979	0.31538	0.435794	0.0300308
2007	0.0882271	0.420492	0.2971	0.360542	0.454599	0.0305645
2008	0.0851155	0.43336	0.2965	0.420996	0.505318	0.0325108
2009	0.0878183	0.445772	0.2956	0.47738	0.555901	0.0331355
2010	0.0876526	0.462118	0.2947	0.540909	0.575133	0.0342027
2011	0.0908524	0.461864	0.294	0.54838	0.578889	0.0346665
2012	0.0940133	0.457946	0.2933	0.555768	0.582156	0.0348814
2013	0.0965417	0.462136	0.2927	0.563235	0.586136	0.0351218
2014	0.0966465	0.434915	0.2922	0.573008	0.577761	0.0353901
2015	0.0979633	0.423167	0.2922	0.59083	0.58465	0.0376862

## Sheet: Figure 5d
Figure 5d
Nr discharge to surface water (Gg N per yr)	Aquaculture	N Desposition	Farmland	Forest	Industrial wastewater	Livestock	Domestic wastewater	Urban green	Surface water transfer to ocean
1995	0.315119	0.945624	5.38556	0.4629	0.738164	4.48092	4.85011	0.0424539	8.07814
1996	0.378987	1.02002	6.32099	0.4629	0.681323	4.60846	6.33028	0.0439488	9.36945
1997	0.407815	1.09442	7.26314	0.4629	0.588571	4.75743	8.58494	0.0535838	11.0129
1998	0.459809	1.16882	6.39977	0.4629	0.60909	4.75274	10.9905	0.0555252	11.8364
1999	0.465351	1.24322	6.6844	0.4629	0.558847	4.66811	13.1721	0.0583054	13.0144
2000	0.477711	1.26331	5.56006	0.4632	0.516312	4.68632	16.2769	0.0810765	14.0101
2001	0.499193	1.30795	5.68645	0.46215	0.501269	4.51663	17.4677	0.179863	14.6493
2002	0.515454	1.34515	5.47092	0.462	0.73483	4.40994	18.6671	0.190784	15.2396
2003	0.554557	1.38235	5.31184	0.46095	0.636899	4.23871	20.0125	0.196242	15.744
2004	0.587085	1.41955	4.97867	0.4449	0.630181	4.28731	21.5419	0.206272	16.3808
2005	0.611727	1.45675	4.7574	0.4485	0.493338	4.62435	22.4242	0.227939	16.8424
2006	0.682889	1.49395	4.11926	0.44685	0.357589	4.96108	22.997	0.22428	16.996
2007	0.705817	1.53115	3.27197	0.44565	0.462446	4.28821	25.8476	0.229555	17.7293
2008	0.680924	1.56835	3.4383	0.44475	0.597339	4.63437	29.2331	0.245524	19.7074
2009	0.702546	1.60555	3.62793	0.4434	0.6084	4.78424	32.8673	0.251597	21.6802
2010	0.701221	1.62192	3.83467	0.44205	0.604816	4.76513	34.2002	0.260309	22.4302
2011	0.726819	1.62192	3.82586	0.441	0.784155	4.70466	34.3601	0.263839	22.5767
2012	0.752106	1.62192	3.79986	0.43995	0.727786	4.66348	34.7173	0.265474	22.7041
2013	0.772334	1.62192	3.86759	0.43905	0.829044	4.52244	34.9893	0.267305	22.8593
2014	0.773172	1.62192	3.75217	0.4383	0.927313	3.42501	35.4276	0.269346	22.5327
2015	0.783706	1.62192	3.71341	0.4383	0.899611	2.85727	36.5811	0.286821	22.8014
