# Supplementary material for: Aggravation of reactive nitrogen flow driven by human production and consumption in Guangzhou City China
Source: Nat Commun. 2020 Mar 5;11:1209. doi: 10.1038/s41467-020-14699-x (PMC7058066; doi:10.1038/s41467-020-14699-x)
Supplement: Supplementary file 3 — Source Data [file 41467_2020_14699_MOESM3_ESM.zip › Source data 1-Guangzhou.xlsx]

## Sheet: Title Sheet
Source Data 1 to the article
Yue Dong. et al. Aggravation of Reactive Nitrogen Flow Driven by Human Production and Consumption in Guangzhou City, China

## Sheet: Activity data
Variable	Description	Year	Unit	Value	Distribution	CVs	Distributed parameter1	Distributed parameter2	Distributed parameter3
	Farmland area	1995	ha	225389	uniform	0.1	186350	264428
	Farmland area	1996	ha	224597	uniform	0.1	185696	263498
	Farmland area	1997	ha	226424	uniform	0.1	187206	265642
	Farmland area	1998	ha	228698	uniform	0.1	189086	268310
	Farmland area	1999	ha	225865	uniform	0.1	186744	264986
	Farmland area	2000	ha	221431	uniform	0.1	183078	259784
	Farmland area	2001	ha	218804	uniform	0.1	180906	256702
	Farmland area	2002	ha	211869	uniform	0.1	175172	248566
	Farmland area	2003	ha	203555	uniform	0.1	168298	238812
	Farmland area	2004	ha	207410	uniform	0.1	171486	243334
	Farmland area	2005	ha	200545	uniform	0.1	165810	235280
	Farmland area	2006	ha	176107	uniform	0.1	145604	206610
	Farmland area	2007	ha	169129	uniform	0.1	139835	198423
	Farmland area	2008	ha	168040	uniform	0.1	138935	197145
	Farmland area	2009	ha	166780	uniform	0.1	137893	195667
	Farmland area	2010	ha	164070	uniform	0.1	135652	192488
	Farmland area	2011	ha	161975	uniform	0.1	133920	190030
	Farmland area	2012	ha	161475	uniform	0.1	133507	189443
	Farmland area	2013	ha	159893	uniform	0.1	132199	187587
	Farmland area	2014	ha	158493	uniform	0.1	131041	185945
	Farmland area	2015	ha	157951	uniform	0.1	130593	185309
	Sown area of legume crops-legume	1995	ha	1678	uniform	0.1	1387.36	1968.64
	Sown area of legume crops-legume	1996	ha	1635	uniform	0.1	1351.81	1918.19
	Sown area of legume crops-legume	1997	ha	1590	uniform	0.1	1314.6	1865.4
	Sown area of legume crops-legume	1998	ha	1455	uniform	0.1	1202.99	1707.01
	Sown area of legume crops-legume	1999	ha	1462	uniform	0.1	1208.77	1715.23
	Sown area of legume crops-legume	2000	ha	1105	uniform	0.1	913.608	1296.39
	Sown area of legume crops-legume	2001	ha	1001	uniform	0.1	827.622	1174.38
	Sown area of legume crops-legume	2002	ha	892	uniform	0.1	737.501	1046.5
	Sown area of legume crops-legume	2003	ha	786	uniform	0.1	649.861	922.139
	Sown area of legume crops-legume	2004	ha	869	uniform	0.1	718.485	1019.52
	Sown area of legume crops-legume	2005	ha	953	uniform	0.1	787.936	1118.06
	Sown area of legume crops-legume	2006	ha	938	uniform	0.1	775.534	1100.47
	Sown area of legume crops-legume	2007	ha	813	uniform	0.1	672.184	953.816
	Sown area of legume crops-legume	2008	ha	959	uniform	0.1	792.896	1125.1
	Sown area of legume crops-legume	2009	ha	1366	uniform	0.1	1129.4	1602.6
	Sown area of legume crops-legume	2010	ha	1497	uniform	0.1	1237.71	1756.29
	Sown area of legume crops-legume	2011	ha	1529	uniform	0.1	1264.17	1793.83
	Sown area of legume crops-legume	2012	ha	1595	uniform	0.1	1318.74	1871.26
	Sown area of legume crops-legume	2013	ha	1633	uniform	0.1	1350.16	1915.84
	Sown area of legume crops-legume	2014	ha	1637	uniform	0.1	1353.46	1920.54
	Sown area of legume crops-legume	2015	ha	1649	uniform	0.1	1363.38	1934.62
	Sown area of legume crops-peanut	1995	ha	12213	uniform	0.1	10097.6	14328.4
	Sown area of legume crops-peanut	1996	ha	11485	uniform	0.1	9495.74	13474.3
	Sown area of legume crops-peanut	1997	ha	10666	uniform	0.1	8818.59	12513.4
	Sown area of legume crops-peanut	1998	ha	9731	uniform	0.1	8045.54	11416.5
	Sown area of legume crops-peanut	1999	ha	9832	uniform	0.1	8129.05	11535
	Sown area of legume crops-peanut	2000	ha	10123	uniform	0.1	8369.64	11876.4
	Sown area of legume crops-peanut	2001	ha	10154	uniform	0.1	8395.28	11912.7
	Sown area of legume crops-peanut	2002	ha	10106	uniform	0.1	8355.59	11856.4
	Sown area of legume crops-peanut	2003	ha	9052	uniform	0.1	7484.15	10619.9
	Sown area of legume crops-peanut	2004	ha	8939	uniform	0.1	7390.72	10487.3
	Sown area of legume crops-peanut	2005	ha	8293	uniform	0.1	6856.61	9729.39
	Sown area of legume crops-peanut	2006	ha	8300	uniform	0.1	6862.4	9737.6
	Sown area of legume crops-peanut	2007	ha	4706	uniform	0.1	3890.9	5521.1
	Sown area of legume crops-peanut	2008	ha	6013	uniform	0.1	4971.52	7054.48
	Sown area of legume crops-peanut	2009	ha	6433	uniform	0.1	5318.77	7547.23
	Sown area of legume crops-peanut	2010	ha	6915	uniform	0.1	5717.29	8112.71
	Sown area of legume crops-peanut	2011	ha	7054	uniform	0.1	5832.21	8275.79
	Sown area of legume crops-peanut	2012	ha	7070	uniform	0.1	5845.44	8294.56
	Sown area of legume crops-peanut	2013	ha	7071	uniform	0.1	5846.27	8295.73
	Sown area of legume crops-peanut	2014	ha	7066	uniform	0.1	5842.13	8289.87
	Sown area of legume crops-peanut	2015	ha	7041	uniform	0.1	5821.46	8260.54
	Total sown area	1995	ha	362232	uniform	0.1	299492	424972
	Total sown area	1996	ha	372123	uniform	0.1	307669	436577
	Total sown area	1997	ha	381475	uniform	0.1	315402	447548
	Total sown area	1998	ha	385774	uniform	0.1	318956	452592
	Total sown area	1999	ha	386105	uniform	0.1	319230	452980
	Total sown area	2000	ha	360287	uniform	0.1	297883	422691
	Total sown area	2001	ha	353849	uniform	0.1	292561	415137
	Total sown area	2002	ha	294985	uniform	0.1	243892	346078
	Total sown area	2003	ha	280177	uniform	0.1	231649	328705
	Total sown area	2004	ha	275503	uniform	0.1	227784	323222
	Total sown area	2005	ha	276023	uniform	0.1	228214	323832
	Total sown area	2006	ha	281560	uniform	0.1	232792	330328
	Total sown area	2007	ha	262155	uniform	0.1	216748	307562
	Total sown area	2008	ha	256751	uniform	0.1	212280	301222
	Total sown area	2009	ha	256355	uniform	0.1	211953	300757
	Total sown area	2010	ha	261345	uniform	0.1	216079	306611
	Total sown area	2011	ha	263011	uniform	0.1	217456	308566
	Total sown area	2012	ha	262993	uniform	0.1	217441	308545
	Total sown area	2013	ha	265878	uniform	0.1	219827	311929
	Total sown area	2014	ha	269432	uniform	0.1	222765	316099
	Total sown area	2015	ha	270065	uniform	0.1	223288	316842
	Irrigation area	1995	ha	125060	uniform	0.1	103399	146721
	Irrigation area	1996	ha	120678	uniform	0.1	99776	141580
	Irrigation area	1997	ha	119662	uniform	0.1	98935.9	140388
	Irrigation area	1998	ha	119101	uniform	0.1	98472.1	139730
	Irrigation area	1999	ha	118650	uniform	0.1	98099.2	139201
	Irrigation area	2000	ha	112731	uniform	0.1	93205.4	132257
	Irrigation area	2001	ha	109861	uniform	0.1	90832.5	128889
	Irrigation area	2002	ha	102972	uniform	0.1	85136.7	120807
	Irrigation area	2003	ha	95921	uniform	0.1	79307	112535
	Irrigation area	2004	ha	95051	uniform	0.1	78587.7	111514
	Irrigation area	2005	ha	95328	uniform	0.1	78816.7	111839
	Irrigation area	2006	ha	80642	uniform	0.1	66674.4	94609.6
	Irrigation area	2007	ha	79722	uniform	0.1	65913.7	93530.3
	Irrigation area	2008	ha	80230	uniform	0.1	66333.8	94126.2
	Irrigation area	2009	ha	80545	uniform	0.1	66594.2	94495.8
	Irrigation area	2010	ha	80715	uniform	0.1	66734.8	94695.2
	Irrigation area	2011	ha	80244	uniform	0.1	66345.3	94142.7
	Irrigation area	2012	ha	79875	uniform	0.1	66040.2	93709.8
	Irrigation area	2013	ha	80399	uniform	0.1	66473.5	94324.5
	Irrigation area	2014	ha	79598	uniform	0.1	65811.2	93384.8
	Irrigation area	2015	ha	78867	uniform	0.1	65206.8	92527.2
	Yield of crops-rice	1995	t	943696	uniform	0.1	780243	1.10715e+06
	Yield of crops-rice	1996	t	955456	uniform	0.1	789966	1.12095e+06
	Yield of crops-rice	1997	t	960954	uniform	0.1	794512	1.1274e+06
	Yield of crops-rice	1998	t	985908	uniform	0.1	815144	1.15667e+06
	Yield of crops-rice	1999	t	973412	uniform	0.1	804812	1.14201e+06
	Yield of crops-rice	2000	t	824074	uniform	0.1	681340	966808
	Yield of crops-rice	2001	t	692685	uniform	0.1	572708	812662
	Yield of crops-rice	2002	t	594439	uniform	0.1	491479	697399
	Yield of crops-rice	2003	t	490520	uniform	0.1	405559	575481
	Yield of crops-rice	2004	t	450355	uniform	0.1	372351	528359
	Yield of crops-rice	2005	t	450276	uniform	0.1	372286	528266
	Yield of crops-rice	2006	t	433894	uniform	0.1	358741	509047
	Yield of crops-rice	2007	t	354374	uniform	0.1	292995	415753
	Yield of crops-rice	2008	t	327399	uniform	0.1	270692	384106
	Yield of crops-rice	2009	t	328165	uniform	0.1	271325	385005
	Yield of crops-rice	2010	t	323961	uniform	0.1	267849	380073
	Yield of crops-rice	2011	t	324050	uniform	0.1	267923	380177
	Yield of crops-rice	2012	t	318410	uniform	0.1	263260	373560
	Yield of crops-rice	2013	t	303619	uniform	0.1	251031	356207
	Yield of crops-rice	2014	t	314895	uniform	0.1	260354	369436
	Yield of crops-rice	2015	t	310138	uniform	0.1	256421	363855
	Yield of crops-potato	1995	t	58734	uniform	0.1	48561	68907
	Yield of crops-potato	1996	t	60804	uniform	0.1	50272.4	71335.6
	Yield of crops-potato	1997	t	58103	uniform	0.1	48039.3	68166.7
	Yield of crops-potato	1998	t	56973	uniform	0.1	47105	66841
	Yield of crops-potato	1999	t	45745	uniform	0.1	37821.7	53668.3
	Yield of crops-potato	2000	t	30168	uniform	0.1	24942.7	35393.3
	Yield of crops-potato	2001	t	24222	uniform	0.1	20026.6	28417.4
	Yield of crops-potato	2002	t	22032	uniform	0.1	18215.9	25848.1
	Yield of crops-potato	2003	t	12663	uniform	0.1	10469.7	14856.3
	Yield of crops-potato	2004	t	5440	uniform	0.1	4497.76	6382.24
	Yield of crops-potato	2005	t	4688	uniform	0.1	3876.01	5499.99
	Yield of crops-potato	2006	t	6663	uniform	0.1	5508.93	7817.07
	Yield of crops-potato	2007	t	5051	uniform	0.1	4176.14	5925.86
	Yield of crops-potato	2008	t	4216	uniform	0.1	3485.77	4946.23
	Yield of crops-potato	2009	t	2204	uniform	0.1	1822.26	2585.74
	Yield of crops-potato	2010	t	2434	uniform	0.1	2012.42	2855.58
	Yield of crops-potato	2011	t	2312	uniform	0.1	1911.55	2712.45
	Yield of crops-potato	2012	t	2230	uniform	0.1	1843.75	2616.25
	Yield of crops-potato	2013	t	2168	uniform	0.1	1792.49	2543.51
	Yield of crops-potato	2014	t	1383	uniform	0.1	1143.46	1622.54
	Yield of crops-potato	2015	t	1344	uniform	0.1	1111.21	1576.79
	Yield of crops-soybean	1995	t	3105	uniform	0.1	2567.2	3642.8
	Yield of crops-soybean	1996	t	3232	uniform	0.1	2672.2	3791.8
	Yield of crops-soybean	1997	t	3270	uniform	0.1	2703.62	3836.38
	Yield of crops-soybean	1998	t	2857	uniform	0.1	2362.15	3351.85
	Yield of crops-soybean	1999	t	2833	uniform	0.1	2342.31	3323.69
	Yield of crops-soybean	2000	t	2365	uniform	0.1	1955.37	2774.63
	Yield of crops-soybean	2001	t	2212	uniform	0.1	1828.87	2595.13
	Yield of crops-soybean	2002	t	1924	uniform	0.1	1590.75	2257.25
	Yield of crops-soybean	2003	t	1804	uniform	0.1	1491.54	2116.46
	Yield of crops-soybean	2004	t	1998	uniform	0.1	1651.94	2344.06
	Yield of crops-soybean	2005	t	2617	uniform	0.1	2163.72	3070.28
	Yield of crops-soybean	2006	t	2271	uniform	0.1	1877.65	2664.35
	Yield of crops-soybean	2007	t	2080	uniform	0.1	1719.73	2440.27
	Yield of crops-soybean	2008	t	2561	uniform	0.1	2117.42	3004.58
	Yield of crops-soybean	2009	t	4294	uniform	0.1	3550.26	5037.74
	Yield of crops-soybean	2010	t	4822	uniform	0.1	3986.81	5657.19
	Yield of crops-soybean	2011	t	5407	uniform	0.1	4470.48	6343.52
	Yield of crops-soybean	2012	t	5645	uniform	0.1	4667.26	6622.74
	Yield of crops-soybean	2013	t	5678	uniform	0.1	4694.54	6661.46
	Yield of crops-soybean	2014	t	5870	uniform	0.1	4853.29	6886.71
	Yield of crops-soybean	2015	t	5843	uniform	0.1	4830.96	6855.04
	Yield of crops-sugarcane	1995	t	754327	uniform	0.1	623674	884980
	Yield of crops-sugarcane	1996	t	694765	uniform	0.1	574428	815102
	Yield of crops-sugarcane	1997	t	773910	uniform	0.1	639865	907955
	Yield of crops-sugarcane	1998	t	874504	uniform	0.1	723035	1.02597e+06
	Yield of crops-sugarcane	1999	t	358885	uniform	0.1	296724	421046
	Yield of crops-sugarcane	2000	t	336131	uniform	0.1	277911	394351
	Yield of crops-sugarcane	2001	t	85044	uniform	0.1	70313.9	99774.1
	Yield of crops-sugarcane	2002	t	505185	uniform	0.1	417684	592686
	Yield of crops-sugarcane	2003	t	465349	uniform	0.1	384748	545950
	Yield of crops-sugarcane	2004	t	429901	uniform	0.1	355440	504362
	Yield of crops-sugarcane	2005	t	517282	uniform	0.1	427686	606878
	Yield of crops-sugarcane	2006	t	562090	uniform	0.1	464733	659447
	Yield of crops-sugarcane	2007	t	124890	uniform	0.1	103258	146522
	Yield of crops-sugarcane	2008	t	483826	uniform	0.1	400025	567627
	Yield of crops-sugarcane	2009	t	495565	uniform	0.1	409731	581399
	Yield of crops-sugarcane	2010	t	575997	uniform	0.1	476231	675763
	Yield of crops-sugarcane	2011	t	707330	uniform	0.1	584817	829843
	Yield of crops-sugarcane	2012	t	764404	uniform	0.1	632005	896803
	Yield of crops-sugarcane	2013	t	789839	uniform	0.1	653035	926643
	Yield of crops-sugarcane	2014	t	801621	uniform	0.1	662776	940466
	Yield of crops-sugarcane	2015	t	845730	uniform	0.1	699245	992215
	Yield of crops-peanut	1995	t	27325	uniform	0.1	22592.2	32057.8
	Yield of crops-peanut	1996	t	26621	uniform	0.1	22010.1	31231.9
	Yield of crops-peanut	1997	t	24660	uniform	0.1	20388.8	28931.2
	Yield of crops-peanut	1998	t	23320	uniform	0.1	19280.9	27359.1
	Yield of crops-peanut	1999	t	23714	uniform	0.1	19606.6	27821.4
	Yield of crops-peanut	2000	t	25625	uniform	0.1	21186.6	30063.4
	Yield of crops-peanut	2001	t	25976	uniform	0.1	21476.8	30475.2
	Yield of crops-peanut	2002	t	26173	uniform	0.1	21639.7	30706.3
	Yield of crops-peanut	2003	t	23216	uniform	0.1	19194.9	27237.1
	Yield of crops-peanut	2004	t	23843	uniform	0.1	19713.3	27972.7
	Yield of crops-peanut	2005	t	22372	uniform	0.1	18497.1	26246.9
	Yield of crops-peanut	2006	t	22395	uniform	0.1	18516.1	26273.9
	Yield of crops-peanut	2007	t	12633	uniform	0.1	10444.9	14821.1
	Yield of crops-peanut	2008	t	15306	uniform	0.1	12654.9	17957.1
	Yield of crops-peanut	2009	t	17019	uniform	0.1	14071.2	19966.8
	Yield of crops-peanut	2010	t	17974	uniform	0.1	14860.8	21087.2
	Yield of crops-peanut	2011	t	18692	uniform	0.1	15454.5	21929.5
	Yield of crops-peanut	2012	t	18724	uniform	0.1	15480.9	21967.1
	Yield of crops-peanut	2013	t	18914	uniform	0.1	15638	22190
	Yield of crops-peanut	2014	t	19016	uniform	0.1	15722.3	22309.7
	Yield of crops-peanut	2015	t	18824	uniform	0.1	15563.6	22084.4
	Yield of crops-cotton	1995	t	0	uniform	0.1	0	0
	Yield of crops-cotton	1996	t	0	uniform	0.1	0	0
	Yield of crops-cotton	1997	t	0	uniform	0.1	0	0
	Yield of crops-cotton	1998	t	0	uniform	0.1	0	0
	Yield of crops-cotton	1999	t	0	uniform	0.1	0	0
	Yield of crops-cotton	2000	t	0	uniform	0.1	0	0
	Yield of crops-cotton	2001	t	0	uniform	0.1	0	0
	Yield of crops-cotton	2002	t	0	uniform	0.1	0	0
	Yield of crops-cotton	2003	t	0	uniform	0.1	0	0
	Yield of crops-cotton	2004	t	0	uniform	0.1	0	0
	Yield of crops-cotton	2005	t	0	uniform	0.1	0	0
	Yield of crops-cotton	2006	t	0	uniform	0.1	0	0
	Yield of crops-cotton	2007	t	0	uniform	0.1	0	0
	Yield of crops-cotton	2008	t	0	uniform	0.1	0	0
	Yield of crops-cotton	2009	t	0	uniform	0.1	0	0
	Yield of crops-cotton	2010	t	0	uniform	0.1	0	0
	Yield of crops-cotton	2011	t	0	uniform	0.1	0	0
	Yield of crops-cotton	2012	t	0	uniform	0.1	0	0
	Yield of crops-cotton	2013	t	0	uniform	0.1	0	0
	Yield of crops-cotton	2014	t	0	uniform	0.1	0	0
	Yield of crops-cotton	2015	t	0	uniform	0.1	0	0
	Yield of crops-tabocco	1995	t	608	uniform	0.1	502.691	713.309
	Yield of crops-tabocco	1996	t	501	uniform	0.1	414.224	587.776
	Yield of crops-tabocco	1997	t	463	uniform	0.1	382.806	543.194
	Yield of crops-tabocco	1998	t	296	uniform	0.1	244.731	347.269
	Yield of crops-tabocco	1999	t	113	uniform	0.1	93.4278	132.572
	Yield of crops-tabocco	2000	t	85	uniform	0.1	70.2776	99.7224
	Yield of crops-tabocco	2001	t	76	uniform	0.1	62.8364	89.1636
	Yield of crops-tabocco	2002	t	85	uniform	0.1	70.2776	99.7224
	Yield of crops-tabocco	2003	t	75	uniform	0.1	62.0096	87.9904
	Yield of crops-tabocco	2004	t	156	uniform	0.1	128.98	183.02
	Yield of crops-tabocco	2005	t	6	uniform	0.1	4.96077	7.03923
	Yield of crops-tabocco	2006	t	7	uniform	0.1	5.78756	8.21244
	Yield of crops-tabocco	2007	t	6	uniform	0.1	4.96077	7.03923
	Yield of crops-tabocco	2008	t	1	uniform	0.1	0.826795	1.17321
	Yield of crops-tabocco	2009	t	1	uniform	0.1	0.826795	1.17321
	Yield of crops-tabocco	2010	t	1	uniform	0.1	0.826795	1.17321
	Yield of crops-tabocco	2011	t	1	uniform	0.1	0.826795	1.17321
	Yield of crops-tabocco	2012	t	1	uniform	0.1	0.826795	1.17321
	Yield of crops-tabocco	2013	t	1	uniform	0.1	0.826795	1.17321
	Yield of crops-tabocco	2014	t	1	uniform	0.1	0.826795	1.17321
	Yield of crops-tabocco	2015	t	1	uniform	0.1	0.826795	1.17321
	Yield of crops-vegetables	1995	t	2158004	uniform	0.1	1.78423e+06	2.53178e+06
	Yield of crops-vegetables	1996	t	2324580	uniform	0.1	1.92195e+06	2.72721e+06
	Yield of crops-vegetables	1997	t	2395695	uniform	0.1	1.98075e+06	2.81064e+06
	Yield of crops-vegetables	1998	t	2562844	uniform	0.1	2.11895e+06	3.00674e+06
	Yield of crops-vegetables	1999	t	2656449	uniform	0.1	2.19634e+06	3.11656e+06
	Yield of crops-vegetables	2000	t	3064896	uniform	0.1	2.53404e+06	3.59575e+06
	Yield of crops-vegetables	2001	t	3287449	uniform	0.1	2.71805e+06	3.85685e+06
	Yield of crops-vegetables	2002	t	3460429	uniform	0.1	2.86107e+06	4.05979e+06
	Yield of crops-vegetables	2003	t	3644934	uniform	0.1	3.01361e+06	4.27626e+06
	Yield of crops-vegetables	2004	t	3666886	uniform	0.1	3.03176e+06	4.30201e+06
	Yield of crops-vegetables	2005	t	3488899	uniform	0.1	2.8846e+06	4.09319e+06
	Yield of crops-vegetables	2006	t	3634311	uniform	0.1	3.00483e+06	4.26379e+06
	Yield of crops-vegetables	2007	t	3255869	uniform	0.1	2.69194e+06	3.8198e+06
	Yield of crops-vegetables	2008	t	3139270	uniform	0.1	2.59553e+06	3.68301e+06
	Yield of crops-vegetables	2009	t	3175062	uniform	0.1	2.62513e+06	3.725e+06
	Yield of crops-vegetables	2010	t	3259936	uniform	0.1	2.6953e+06	3.82457e+06
	Yield of crops-vegetables	2011	t	3287147	uniform	0.1	2.7178e+06	3.8565e+06
	Yield of crops-vegetables	2012	t	3348958	uniform	0.1	2.7689e+06	3.92901e+06
	Yield of crops-vegetables	2013	t	3433166	uniform	0.1	2.83852e+06	4.02781e+06
	Yield of crops-vegetables	2014	t	3572476	uniform	0.1	2.95371e+06	4.19125e+06
	Yield of crops-vegetables	2015	t	3690969	uniform	0.1	3.05167e+06	4.33026e+06
	Yield of crops-banana	1995	t	124670	uniform	0.1	103077	146263
	Yield of crops-banana	1996	t	119847	uniform	0.1	99088.9	140605
	Yield of crops-banana	1997	t	126049	uniform	0.1	104217	147881
	Yield of crops-banana	1998	t	155259	uniform	0.1	128367	182151
	Yield of crops-banana	1999	t	133648	uniform	0.1	110499	156797
	Yield of crops-banana	2000	t	193782	uniform	0.1	160218	227346
	Yield of crops-banana	2001	t	219103	uniform	0.1	181153	257053
	Yield of crops-banana	2002	t	243850	uniform	0.1	201614	286086
	Yield of crops-banana	2003	t	285163	uniform	0.1	235771	334555
	Yield of crops-banana	2004	t	337190	uniform	0.1	278787	395593
	Yield of crops-banana	2005	t	285799	uniform	0.1	236297	335301
	Yield of crops-banana	2006	t	266401	uniform	0.1	220259	312543
	Yield of crops-banana	2007	t	264859	uniform	0.1	218984	310734
	Yield of crops-banana	2008	t	227797	uniform	0.1	188341	267253
	Yield of crops-banana	2009	t	213091	uniform	0.1	176183	249999
	Yield of crops-banana	2010	t	180986	uniform	0.1	149638	212334
	Yield of crops-banana	2011	t	165394	uniform	0.1	136747	194041
	Yield of crops-banana	2012	t	143875	uniform	0.1	118955	168795
	Yield of crops-banana	2013	t	152668	uniform	0.1	126225	179111
	Yield of crops-banana	2014	t	163884	uniform	0.1	135498	192270
	Yield of crops-banana	2015	t	177132	uniform	0.1	146452	207812
	Yield of crops-cirtus	1995	t	79585	uniform	0.1	65800.5	93369.5
	Yield of crops-cirtus	1996	t	67214	uniform	0.1	55572.2	78855.8
	Yield of crops-cirtus	1997	t	41372	uniform	0.1	34206.2	48537.8
	Yield of crops-cirtus	1998	t	24734	uniform	0.1	20449.9	29018.1
	Yield of crops-cirtus	1999	t	15754	uniform	0.1	13025.3	18482.7
	Yield of crops-cirtus	2000	t	10117	uniform	0.1	8364.68	11869.3
	Yield of crops-cirtus	2001	t	7100	uniform	0.1	5870.24	8329.76
	Yield of crops-cirtus	2002	t	6078	uniform	0.1	5025.26	7130.74
	Yield of crops-cirtus	2003	t	4220	uniform	0.1	3489.07	4950.93
	Yield of crops-cirtus	2004	t	7873	uniform	0.1	6509.36	9236.64
	Yield of crops-cirtus	2005	t	10199	uniform	0.1	8432.48	11965.5
	Yield of crops-cirtus	2006	t	12035	uniform	0.1	9950.48	14119.5
	Yield of crops-cirtus	2007	t	26582	uniform	0.1	21977.9	31186.1
	Yield of crops-cirtus	2008	t	17851	uniform	0.1	14759.1	20942.9
	Yield of crops-cirtus	2009	t	24365	uniform	0.1	20144.9	28585.1
	Yield of crops-cirtus	2010	t	26017	uniform	0.1	21510.7	30523.3
	Yield of crops-cirtus	2011	t	31019	uniform	0.1	25646.4	36391.6
	Yield of crops-cirtus	2012	t	47169	uniform	0.1	38999.1	55338.9
	Yield of crops-cirtus	2013	t	53306	uniform	0.1	44073.1	62538.9
	Yield of crops-cirtus	2014	t	50526	uniform	0.1	41774.6	59277.4
	Yield of crops-cirtus	2015	t	54516	uniform	0.1	45073.6	63958.4
	Yield of crops-pineapple	1995	t	0	uniform	0.1	0	0
	Yield of crops-pineapple	1996	t	0	uniform	0.1	0	0
	Yield of crops-pineapple	1997	t	0	uniform	0.1	0	0
	Yield of crops-pineapple	1998	t	0	uniform	0.1	0	0
	Yield of crops-pineapple	1999	t	0	uniform	0.1	0	0
	Yield of crops-pineapple	2000	t	0	uniform	0.1	0	0
	Yield of crops-pineapple	2001	t	0	uniform	0.1	0	0
	Yield of crops-pineapple	2002	t	0	uniform	0.1	0	0
	Yield of crops-pineapple	2003	t	0	uniform	0.1	0	0
	Yield of crops-pineapple	2004	t	0	uniform	0.1	0	0
	Yield of crops-pineapple	2005	t	0	uniform	0.1	0	0
	Yield of crops-pineapple	2006	t	0	uniform	0.1	0	0
	Yield of crops-pineapple	2007	t	0	uniform	0.1	0	0
	Yield of crops-pineapple	2008	t	0	uniform	0.1	0	0
	Yield of crops-pineapple	2009	t	0	uniform	0.1	0	0
	Yield of crops-pineapple	2010	t	0	uniform	0.1	0	0
	Yield of crops-pineapple	2011	t	0	uniform	0.1	0	0
	Yield of crops-pineapple	2012	t	0	uniform	0.1	0	0
	Yield of crops-pineapple	2013	t	0	uniform	0.1	0	0
	Yield of crops-pineapple	2014	t	0	uniform	0.1	0	0
	Yield of crops-pineapple	2015	t	0	uniform	0.1	0	0
	Yield of crops-melons	1995	t	16484	uniform	0.1	13628.9	19339.1
	Yield of crops-melons	1996	t	18012	uniform	0.1	14892.2	21131.8
	Yield of crops-melons	1997	t	19581	uniform	0.1	16189.5	22972.5
	Yield of crops-melons	1998	t	21067	uniform	0.1	17418.1	24715.9
	Yield of crops-melons	1999	t	19527	uniform	0.1	16144.8	22909.2
	Yield of crops-melons	2000	t	22153	uniform	0.1	18316	25990
	Yield of crops-melons	2001	t	22416	uniform	0.1	18533.4	26298.6
	Yield of crops-melons	2002	t	22924	uniform	0.1	18953.4	26894.6
	Yield of crops-melons	2003	t	16536	uniform	0.1	13671.9	19400.1
	Yield of crops-melons	2004	t	17191	uniform	0.1	14213.4	20168.6
	Yield of crops-melons	2005	t	13664	uniform	0.1	11297.3	16030.7
	Yield of crops-melons	2006	t	20823	uniform	0.1	17216.4	24429.6
	Yield of crops-melons	2007	t	20519	uniform	0.1	16965	24073
	Yield of crops-melons	2008	t	14429	uniform	0.1	11929.8	16928.2
	Yield of crops-melons	2009	t	12709	uniform	0.1	10507.7	14910.3
	Yield of crops-melons	2010	t	10026	uniform	0.1	8289.45	11762.6
	Yield of crops-melons	2011	t	9416	uniform	0.1	7785.1	11046.9
	Yield of crops-melons	2012	t	9243	uniform	0.1	7642.07	10843.9
	Yield of crops-melons	2013	t	8649	uniform	0.1	7150.95	10147.1
	Yield of crops-melons	2014	t	8395	uniform	0.1	6940.94	9849.06
	Yield of crops-melons	2015	t	8232	uniform	0.1	6806.18	9657.82
	Yield of crops-litchi	1995	t	40974	uniform	0.1	33877.1	48070.9
	Yield of crops-litchi	1996	t	26470	uniform	0.1	21885.3	31054.7
	Yield of crops-litchi	1997	t	37337	uniform	0.1	30870	43804
	Yield of crops-litchi	1998	t	15878	uniform	0.1	13127.8	18628.2
	Yield of crops-litchi	1999	t	68100	uniform	0.1	56304.7	79895.3
	Yield of crops-litchi	2000	t	29492	uniform	0.1	24383.8	34600.2
	Yield of crops-litchi	2001	t	33508	uniform	0.1	27704.2	39311.8
	Yield of crops-litchi	2002	t	95689	uniform	0.1	79115.2	112263
	Yield of crops-litchi	2003	t	37017	uniform	0.1	30605.5	43428.5
	Yield of crops-litchi	2004	t	75046	uniform	0.1	62047.7	88044.3
	Yield of crops-litchi	2005	t	51975	uniform	0.1	42972.7	60977.3
	Yield of crops-litchi	2006	t	40482	uniform	0.1	33470.3	47493.7
	Yield of crops-litchi	2007	t	58528	uniform	0.1	48390.7	68665.3
	Yield of crops-litchi	2008	t	42547	uniform	0.1	35177.6	49916.4
	Yield of crops-litchi	2009	t	54288	uniform	0.1	44885	63691
	Yield of crops-litchi	2010	t	58671	uniform	0.1	48508.9	68833.1
	Yield of crops-litchi	2011	t	62253	uniform	0.1	51470.5	73035.5
	Yield of crops-litchi	2012	t	61370	uniform	0.1	50740.4	71999.6
	Yield of crops-litchi	2013	t	52764	uniform	0.1	43625	61903
	Yield of crops-litchi	2014	t	68672	uniform	0.1	56777.7	80566.3
	Yield of crops-litchi	2015	t	67225	uniform	0.1	55581.3	78868.7
	Yield of crops-longan	1995	t	6849	uniform	0.1	5662.72	8035.28
	Yield of crops-longan	1996	t	6802	uniform	0.1	5623.86	7980.14
	Yield of crops-longan	1997	t	9826	uniform	0.1	8124.09	11527.9
	Yield of crops-longan	1998	t	9843	uniform	0.1	8138.14	11547.9
	Yield of crops-longan	1999	t	17988	uniform	0.1	14872.4	21103.6
	Yield of crops-longan	2000	t	15600	uniform	0.1	12898	18302
	Yield of crops-longan	2001	t	12765	uniform	0.1	10554	14976
	Yield of crops-longan	2002	t	37968	uniform	0.1	31391.7	44544.3
	Yield of crops-longan	2003	t	29275	uniform	0.1	24204.4	34345.6
	Yield of crops-longan	2004	t	27735	uniform	0.1	22931.2	32538.8
	Yield of crops-longan	2005	t	31939	uniform	0.1	26407	37471
	Yield of crops-longan	2006	t	28604	uniform	0.1	23649.6	33558.4
	Yield of crops-longan	2007	t	31292	uniform	0.1	25872.1	36711.9
	Yield of crops-longan	2008	t	26919	uniform	0.1	22256.5	31581.5
	Yield of crops-longan	2009	t	29855	uniform	0.1	24684	35026
	Yield of crops-longan	2010	t	29103	uniform	0.1	24062.2	34143.8
	Yield of crops-longan	2011	t	32066	uniform	0.1	26512	37620
	Yield of crops-longan	2012	t	32289	uniform	0.1	26696.4	37881.6
	Yield of crops-longan	2013	t	30006	uniform	0.1	24808.8	35203.2
	Yield of crops-longan	2014	t	38396	uniform	0.1	31745.6	45046.4
	Yield of crops-longan	2015	t	41139	uniform	0.1	34013.5	48264.5
	Yield of crops-date	1995	t	0	uniform	0.1	0	0
	Yield of crops-date	1996	t	0	uniform	0.1	0	0
	Yield of crops-date	1997	t	0	uniform	0.1	0	0
	Yield of crops-date	1998	t	0	uniform	0.1	0	0
	Yield of crops-date	1999	t	0	uniform	0.1	0	0
	Yield of crops-date	2000	t	0	uniform	0.1	0	0
	Yield of crops-date	2001	t	0	uniform	0.1	0	0
	Yield of crops-date	2002	t	0	uniform	0.1	0	0
	Yield of crops-date	2003	t	0	uniform	0.1	0	0
	Yield of crops-date	2004	t	0	uniform	0.1	0	0
	Yield of crops-date	2005	t	0	uniform	0.1	0	0
	Yield of crops-date	2006	t	0	uniform	0.1	0	0
	Yield of crops-date	2007	t	0	uniform	0.1	0	0
	Yield of crops-date	2008	t	0	uniform	0.1	0	0
	Yield of crops-date	2009	t	0	uniform	0.1	0	0
	Yield of crops-date	2010	t	0	uniform	0.1	0	0
	Yield of crops-date	2011	t	0	uniform	0.1	0	0
	Yield of crops-date	2012	t	0	uniform	0.1	0	0
	Yield of crops-date	2013	t	0	uniform	0.1	0	0
	Yield of crops-date	2014	t	0	uniform	0.1	0	0
	Yield of crops-date	2015	t	0	uniform	0.1	0	0
	Yield of crops-hemp	1995	t	0	uniform	0.1	0	0
	Yield of crops-hemp	1996	t	0	uniform	0.1	0	0
	Yield of crops-hemp	1997	t	0	uniform	0.1	0	0
	Yield of crops-hemp	1998	t	0	uniform	0.1	0	0
	Yield of crops-hemp	1999	t	0	uniform	0.1	0	0
	Yield of crops-hemp	2000	t	0	uniform	0.1	0	0
	Yield of crops-hemp	2001	t	0	uniform	0.1	0	0
	Yield of crops-hemp	2002	t	0	uniform	0.1	0	0
	Yield of crops-hemp	2003	t	0	uniform	0.1	0	0
	Yield of crops-hemp	2004	t	0	uniform	0.1	0	0
	Yield of crops-hemp	2005	t	0	uniform	0.1	0	0
	Yield of crops-hemp	2006	t	0	uniform	0.1	0	0
	Yield of crops-hemp	2007	t	0	uniform	0.1	0	0
	Yield of crops-hemp	2008	t	0	uniform	0.1	0	0
	Yield of crops-hemp	2009	t	0	uniform	0.1	0	0
	Yield of crops-hemp	2010	t	0	uniform	0.1	0	0
	Yield of crops-hemp	2011	t	0	uniform	0.1	0	0
	Yield of crops-hemp	2012	t	0	uniform	0.1	0	0
	Yield of crops-hemp	2013	t	0	uniform	0.1	0	0
	Yield of crops-hemp	2014	t	0	uniform	0.1	0	0
	Yield of crops-hemp	2015	t	0	uniform	0.1	0	0
	Yield of crops-hemp	1995	t	0	uniform	0.1	0	0
	Yield of crops-hemp	1996	t	0	uniform	0.1	0	0
	Yield of crops-hemp	1997	t	0	uniform	0.1	0	0
	Yield of crops-hemp	1998	t	0	uniform	0.1	0	0
	Yield of crops-hemp	1999	t	0	uniform	0.1	0	0
	Yield of crops-hemp	2000	t	0	uniform	0.1	0	0
	Yield of crops-hemp	2001	t	0	uniform	0.1	0	0
	Yield of crops-hemp	2002	t	0	uniform	0.1	0	0
	Yield of crops-hemp	2003	t	0	uniform	0.1	0	0
	Yield of crops-hemp	2004	t	0	uniform	0.1	0	0
	Yield of crops-hemp	2005	t	0	uniform	0.1	0	0
	Yield of crops-hemp	2006	t	0	uniform	0.1	0	0
	Yield of crops-hemp	2007	t	0	uniform	0.1	0	0
	Yield of crops-hemp	2008	t	0	uniform	0.1	0	0
	Yield of crops-hemp	2009	t	0	uniform	0.1	0	0
	Yield of crops-hemp	2010	t	0	uniform	0.1	0	0
	Yield of crops-hemp	2011	t	0	uniform	0.1	0	0
	Yield of crops-hemp	2012	t	0	uniform	0.1	0	0
	Yield of crops-hemp	2013	t	0	uniform	0.1	0	0
	Yield of crops-hemp	2014	t	0	uniform	0.1	0	0
	Yield of crops-hemp	2015	t	0	uniform	0.1	0	0
	Yield of crops-tea	1995	t	0	uniform	0.1	0	0
	Yield of crops-tea	1996	t	0	uniform	0.1	0	0
	Yield of crops-tea	1997	t	0	uniform	0.1	0	0
	Yield of crops-tea	1998	t	0	uniform	0.1	0	0
	Yield of crops-tea	1999	t	0	uniform	0.1	0	0
	Yield of crops-tea	2000	t	0	uniform	0.1	0	0
	Yield of crops-tea	2001	t	0	uniform	0.1	0	0
	Yield of crops-tea	2002	t	0	uniform	0.1	0	0
	Yield of crops-tea	2003	t	0	uniform	0.1	0	0
	Yield of crops-tea	2004	t	0	uniform	0.1	0	0
	Yield of crops-tea	2005	t	0	uniform	0.1	0	0
	Yield of crops-tea	2006	t	0	uniform	0.1	0	0
	Yield of crops-tea	2007	t	0	uniform	0.1	0	0
	Yield of crops-tea	2008	t	0	uniform	0.1	0	0
	Yield of crops-tea	2009	t	0	uniform	0.1	0	0
	Yield of crops-tea	2010	t	0	uniform	0.1	0	0
	Yield of crops-tea	2011	t	0	uniform	0.1	0	0
	Yield of crops-tea	2012	t	0	uniform	0.1	0	0
	Yield of crops-tea	2013	t	0	uniform	0.1	0	0
	Yield of crops-tea	2014	t	0	uniform	0.1	0	0
	Yield of crops-tea	2015	t	0	uniform	0.1	0	0
	Consumption of chemical nitrogen fertilizer	1995	t	34574	uniform	0.1	28585.6	40562.4
	Consumption of chemical nitrogen fertilizer	1996	t	55096	uniform	0.1	45553.1	64638.9
	Consumption of chemical nitrogen fertilizer	1997	t	75618	uniform	0.1	62520.6	88715.4
	Consumption of chemical nitrogen fertilizer	1998	t	57827	uniform	0.1	47811.1	67842.9
	Consumption of chemical nitrogen fertilizer	1999	t	64701	uniform	0.1	53494.5	75907.5
	Consumption of chemical nitrogen fertilizer	2000	t	52435	uniform	0.1	43353	61517
	Consumption of chemical nitrogen fertilizer	2001	t	55193	uniform	0.1	45633.3	64752.7
	Consumption of chemical nitrogen fertilizer	2002	t	54765	uniform	0.1	45279.4	64250.6
	Consumption of chemical nitrogen fertilizer	2003	t	54731	uniform	0.1	45251.3	64210.7
	Consumption of chemical nitrogen fertilizer	2004	t	51548	uniform	0.1	42619.6	60476.4
	Consumption of chemical nitrogen fertilizer	2005	t	49627	uniform	0.1	41031.4	58222.6
	Consumption of chemical nitrogen fertilizer	2006	t	32955	uniform	0.1	27247	38663
	Consumption of chemical nitrogen fertilizer	2007	t	16283	uniform	0.1	13462.7	19103.3
	Consumption of chemical nitrogen fertilizer	2008	t	19070	uniform	0.1	15767	22373
	Consumption of chemical nitrogen fertilizer	2009	t	21098	uniform	0.1	17443.7	24752.3
	Consumption of chemical nitrogen fertilizer	2010	t	23126	uniform	0.1	19120.5	27131.5
	Consumption of chemical nitrogen fertilizer	2011	t	23043.5	uniform	0.1	19052.2	27034.8
	Consumption of chemical nitrogen fertilizer	2012	t	22961	uniform	0.1	18984	26938
	Consumption of chemical nitrogen fertilizer	2013	t	23720	uniform	0.1	19611.6	27828.4
	Consumption of chemical nitrogen fertilizer	2014	t	23918	uniform	0.1	19775.3	28060.7
	Consumption of chemical nitrogen fertilizer	2015	t	24382	uniform	0.1	20158.9	28605.1
	Consumption of chemical compound fertilizer	1995	t	42738	uniform	0.1	35335.6	50140.4
	Consumption of chemical compound fertilizer	1996	t	35615.5	uniform	0.1	29446.7	41784.3
	Consumption of chemical compound fertilizer	1997	t	28493	uniform	0.1	23557.9	33428.1
	Consumption of chemical compound fertilizer	1998	t	33052	uniform	0.1	27327.2	38776.8
	Consumption of chemical compound fertilizer	1999	t	34468	uniform	0.1	28498	40438
	Consumption of chemical compound fertilizer	2000	t	25871	uniform	0.1	21390	30352
	Consumption of chemical compound fertilizer	2001	t	31388	uniform	0.1	25951.4	36824.6
	Consumption of chemical compound fertilizer	2002	t	31371	uniform	0.1	25937.4	36804.6
	Consumption of chemical compound fertilizer	2003	t	32855	uniform	0.1	27164.3	38545.7
	Consumption of chemical compound fertilizer	2004	t	31563	uniform	0.1	26096.1	37029.9
	Consumption of chemical compound fertilizer	2005	t	29894	uniform	0.1	24716.2	35071.8
	Consumption of chemical compound fertilizer	2006	t	42228.5	uniform	0.1	34914.3	49542.7
	Consumption of chemical compound fertilizer	2007	t	54563	uniform	0.1	45112.4	64013.6
	Consumption of chemical compound fertilizer	2008	t	55683	uniform	0.1	46038.4	65327.6
	Consumption of chemical compound fertilizer	2009	t	62016.5	uniform	0.1	51274.9	72758.1
	Consumption of chemical compound fertilizer	2010	t	68350	uniform	0.1	56511.4	80188.6
	Consumption of chemical compound fertilizer	2011	t	68000	uniform	0.1	56222.1	79777.9
	Consumption of chemical compound fertilizer	2012	t	67650	uniform	0.1	55932.7	79367.3
	Consumption of chemical compound fertilizer	2013	t	70099	uniform	0.1	57957.5	82240.5
	Consumption of chemical compound fertilizer	2014	t	71709	uniform	0.1	59288.6	84129.4
	Consumption of chemical compound fertilizer	2015	t	72296	uniform	0.1	59774	84818
	Consumption of fossil fuels-terminal industry	1995	t(SCE)	220200	uniform	0.1	182060	258340
	Consumption of fossil fuels-terminal industry	1996	t(SCE)	231400	uniform	0.1	191320	271480
	Consumption of fossil fuels-terminal industry	1997	t(SCE)	241300	uniform	0.1	199506	283094
	Consumption of fossil fuels-terminal industry	1998	t(SCE)	271200	uniform	0.1	224227	318173
	Consumption of fossil fuels-terminal industry	1999	t(SCE)	291600	uniform	0.1	241093	342107
	Consumption of fossil fuels-terminal industry	2000	t(SCE)	293300	uniform	0.1	242499	344101
	Consumption of fossil fuels-terminal industry	2001	t(SCE)	281300	uniform	0.1	232577	330023
	Consumption of fossil fuels-terminal industry	2002	t(SCE)	303400	uniform	0.1	250850	355950
	Consumption of fossil fuels-terminal industry	2003	t(SCE)	328100	uniform	0.1	271271	384929
	Consumption of fossil fuels-terminal industry	2004	t(SCE)	465000	uniform	0.1	384460	545540
	Consumption of fossil fuels-terminal industry	2005	t(SCE)	480700	uniform	0.1	397440	563960
	Consumption of fossil fuels-terminal industry	2006	t(SCE)	504200	uniform	0.1	416870	591530
	Consumption of fossil fuels-terminal industry	2007	t(SCE)	756500	uniform	0.1	625470	887530
	Consumption of fossil fuels-terminal industry	2008	t(SCE)	848100	uniform	0.1	701205	994995
	Consumption of fossil fuels-terminal industry	2009	t(SCE)	878800	uniform	0.1	726587	1.03101e+06
	Consumption of fossil fuels-terminal industry	2010	t(SCE)	940300	uniform	0.1	777435	1.10316e+06
	Consumption of fossil fuels-terminal industry	2011	t(SCE)	985100	uniform	0.1	814476	1.15572e+06
	Consumption of fossil fuels-terminal industry	2012	t(SCE)	1030500	uniform	0.1	852012	1.20899e+06
	Consumption of fossil fuels-terminal industry	2013	t(SCE)	414000	uniform	0.1	342293	485707
	Consumption of fossil fuels-terminal industry	2014	t(SCE)	383600	uniform	0.1	317159	450041
	Consumption of fossil fuels-terminal industry	2015	t(SCE)	412300	uniform	0.1	340888	483712
	Consumption of fossil fuels-second industry	1995	t(SCE)	9924100	uniform	0.1	8.2052e+06	1.1643e+07
	Consumption of fossil fuels-second industry	1996	t(SCE)	11117600	uniform	0.1	9.19198e+06	1.30432e+07
	Consumption of fossil fuels-second industry	1997	t(SCE)	11643000	uniform	0.1	9.62637e+06	1.36596e+07
	Consumption of fossil fuels-second industry	1998	t(SCE)	11509900	uniform	0.1	9.51633e+06	1.35035e+07
	Consumption of fossil fuels-second industry	1999	t(SCE)	12103200	uniform	0.1	1.00069e+07	1.41995e+07
	Consumption of fossil fuels-second industry	2000	t(SCE)	13567100	uniform	0.1	1.12172e+07	1.5917e+07
	Consumption of fossil fuels-second industry	2001	t(SCE)	13826100	uniform	0.1	1.14313e+07	1.62209e+07
	Consumption of fossil fuels-second industry	2002	t(SCE)	15735200	uniform	0.1	1.30098e+07	1.84606e+07
	Consumption of fossil fuels-second industry	2003	t(SCE)	18133800	uniform	0.1	1.49929e+07	2.12747e+07
	Consumption of fossil fuels-second industry	2004	t(SCE)	21293300	uniform	0.1	1.76052e+07	2.49814e+07
	Consumption of fossil fuels-second industry	2005	t(SCE)	24622200	uniform	0.1	2.03575e+07	2.88869e+07
	Consumption of fossil fuels-second industry	2006	t(SCE)	26444500	uniform	0.1	2.18642e+07	3.10248e+07
	Consumption of fossil fuels-second industry	2007	t(SCE)	28232400	uniform	0.1	2.33424e+07	3.31224e+07
	Consumption of fossil fuels-second industry	2008	t(SCE)	29387400	uniform	0.1	2.42974e+07	3.44774e+07
	Consumption of fossil fuels-second industry	2009	t(SCE)	30370000	uniform	0.1	2.51098e+07	3.56302e+07
	Consumption of fossil fuels-second industry	2010	t(SCE)	31043600	uniform	0.1	2.56667e+07	3.64205e+07
	Consumption of fossil fuels-second industry	2011	t(SCE)	32143800	uniform	0.1	2.65763e+07	3.77113e+07
	Consumption of fossil fuels-second industry	2012	t(SCE)	31835800	uniform	0.1	2.63217e+07	3.73499e+07
	Consumption of fossil fuels-second industry	2013	t(SCE)	25069800	uniform	0.1	2.07276e+07	2.9412e+07
	Consumption of fossil fuels-second industry	2014	t(SCE)	24843900	uniform	0.1	2.05408e+07	2.9147e+07
	Consumption of fossil fuels-second industry	2015	t(SCE)	25705400	uniform	0.1	2.12531e+07	3.01577e+07
	Consumption of fossil fuels-third industry	1995	t(SCE)	1903500	uniform	0.1	1.5738e+06	2.2332e+06
	Consumption of fossil fuels-third industry	1996	t(SCE)	3425200	uniform	0.1	2.83194e+06	4.01846e+06
	Consumption of fossil fuels-third industry	1997	t(SCE)	3777400	uniform	0.1	3.12314e+06	4.43166e+06
	Consumption of fossil fuels-third industry	1998	t(SCE)	4027100	uniform	0.1	3.32959e+06	4.72461e+06
	Consumption of fossil fuels-third industry	1999	t(SCE)	4288100	uniform	0.1	3.54538e+06	5.03082e+06
	Consumption of fossil fuels-third industry	2000	t(SCE)	4907800	uniform	0.1	4.05774e+06	5.75786e+06
	Consumption of fossil fuels-third industry	2001	t(SCE)	5264700	uniform	0.1	4.35283e+06	6.17657e+06
	Consumption of fossil fuels-third industry	2002	t(SCE)	5860700	uniform	0.1	4.8456e+06	6.8758e+06
	Consumption of fossil fuels-third industry	2003	t(SCE)	6640800	uniform	0.1	5.49058e+06	7.79102e+06
	Consumption of fossil fuels-third industry	2004	t(SCE)	9844800	uniform	0.1	8.13963e+06	1.155e+07
	Consumption of fossil fuels-third industry	2005	t(SCE)	11276900	uniform	0.1	9.32368e+06	1.32301e+07
	Consumption of fossil fuels-third industry	2006	t(SCE)	12635100	uniform	0.1	1.04466e+07	1.48236e+07
	Consumption of fossil fuels-third industry	2007	t(SCE)	14787600	uniform	0.1	1.22263e+07	1.73489e+07
	Consumption of fossil fuels-third industry	2008	t(SCE)	16750300	uniform	0.1	1.38491e+07	1.96515e+07
	Consumption of fossil fuels-third industry	2009	t(SCE)	18655100	uniform	0.1	1.54239e+07	2.18863e+07
	Consumption of fossil fuels-third industry	2010	t(SCE)	21787700	uniform	0.1	1.8014e+07	2.55614e+07
	Consumption of fossil fuels-third industry	2011	t(SCE)	23420500	uniform	0.1	1.9364e+07	2.7477e+07
	Consumption of fossil fuels-third industry	2012	t(SCE)	26198500	uniform	0.1	2.16608e+07	3.07362e+07
	Consumption of fossil fuels-third industry	2013	t(SCE)	20204700	uniform	0.1	1.67051e+07	2.37043e+07
	Consumption of fossil fuels-third industry	2014	t(SCE)	21227400	uniform	0.1	1.75507e+07	2.49041e+07
	Consumption of fossil fuels-third industry	2015	t(SCE)	21826600	uniform	0.1	1.80461e+07	2.56071e+07
	NH3-N number of industrial wastewater discharge	1995	t	921.409	uniform	0.2	602.224	1240.59
	NH3-N number of industrial wastewater discharge	1996	t	829.239	uniform	0.2	541.982	1116.5
	NH3-N number of industrial wastewater discharge	1997	t	725.539	uniform	0.2	474.205	976.873
	NH3-N number of industrial wastewater discharge	1998	t	758.666	uniform	0.2	495.856	1021.48
	NH3-N number of industrial wastewater discharge	1999	t	711.002	uniform	0.2	464.703	957.3
	NH3-N number of industrial wastewater discharge	2000	t	718.628	uniform	0.2	469.688	967.568
	NH3-N number of industrial wastewater discharge	2001	t	738.2	uniform	0.2	482.48	993.92
	NH3-N number of industrial wastewater discharge	2002	t	1057.1	uniform	0.2	690.91	1423.29
	NH3-N number of industrial wastewater discharge	2003	t	928.618	uniform	0.2	606.935	1250.3
	NH3-N number of industrial wastewater discharge	2004	t	945.2	uniform	0.2	617.773	1272.63
	NH3-N number of industrial wastewater discharge	2005	t	747.1	uniform	0.2	488.297	1005.9
	NH3-N number of industrial wastewater discharge	2006	t	548.479	uniform	0.2	358.48	738.478
	NH3-N number of industrial wastewater discharge	2007	t	706.327	uniform	0.2	461.648	951.006
	NH3-N number of industrial wastewater discharge	2008	t	915.4	uniform	0.2	598.296	1232.5
	NH3-N number of industrial wastewater discharge	2009	t	935.782	uniform	0.2	611.617	1259.95
	NH3-N number of industrial wastewater discharge	2010	t	1006.3	uniform	0.2	657.707	1354.89
	NH3-N number of industrial wastewater discharge	2011	t	1309.9	uniform	0.2	856.137	1763.66
	NH3-N number of industrial wastewater discharge	2012	t	1210.57	uniform	0.2	791.213	1629.92
	NH3-N number of industrial wastewater discharge	2013	t	1389	uniform	0.2	907.836	1870.16
	NH3-N number of industrial wastewater discharge	2014	t	1565	uniform	0.2	1022.87	2107.13
	NH3-N number of industrial wastewater discharge	2015	t	1518.25	uniform	0.2	992.312	2044.18
	Disposal rate of industrial wastewater	1995	%	0.6364	uniform	0.2	0.415945	0.856855
	Disposal rate of industrial wastewater	1996	%	0.5708	uniform	0.2	0.373069	0.768531
	Disposal rate of industrial wastewater	1997	%	0.6041	uniform	0.2	0.394834	0.813366
	Disposal rate of industrial wastewater	1998	%	0.6309	uniform	0.2	0.41235	0.84945
	Disposal rate of industrial wastewater	1999	%	0.6848	uniform	0.2	0.447578	0.922022
	Disposal rate of industrial wastewater	2000	%	0.9009	uniform	0.2	0.588819	1.21298
	Disposal rate of industrial wastewater	2001	%	0.8854	uniform	0.2	0.578688	1.19211
	Disposal rate of industrial wastewater	2002	%	0.841	uniform	0.2	0.549669	1.13233
	Disposal rate of industrial wastewater	2003	%	0.8666	uniform	0.2	0.566401	1.1668
	Disposal rate of industrial wastewater	2004	%	0.9194	uniform	0.2	0.60091	1.23789
	Disposal rate of industrial wastewater	2005	%	0.937	uniform	0.2	0.612414	1.26159
	Disposal rate of industrial wastewater	2006	%	0.9601	uniform	0.2	0.627512	1.29269
	Disposal rate of industrial wastewater	2007	%	0.9525	uniform	0.2	0.622544	1.28246
	Disposal rate of industrial wastewater	2008	%	0.9585	uniform	0.2	0.626466	1.29053
	Disposal rate of industrial wastewater	2009	%	0.9651	uniform	0.2	0.63078	1.29942
	Disposal rate of industrial wastewater	2010	%	0.9672	uniform	0.2	0.632152	1.30225
	Disposal rate of industrial wastewater	2011	%	0.973	uniform	0.2	0.635943	1.31006
	Disposal rate of industrial wastewater	2012	%	0.9668	uniform	0.2	0.631891	1.30171
	Disposal rate of industrial wastewater	2013	%	0.9773	uniform	0.2	0.638753	1.31585
	Disposal rate of industrial wastewater	2014	%	0.9878	uniform	0.2	0.645616	1.32998
	Disposal rate of industrial wastewater	2015	%	0.9878	uniform	0.2	0.645616	1.32998
	Artificial synthesis production-detergent	1995	t	224004	uniform	0.1	185205	262803
	Artificial synthesis production-detergent	1996	t	168130	uniform	0.1	139009	197251
	Artificial synthesis production-detergent	1997	t	186645	uniform	0.1	154317	218973
	Artificial synthesis production-detergent	1998	t	174158	uniform	0.1	143993	204323
	Artificial synthesis production-detergent	1999	t	146047	uniform	0.1	120751	171343
	Artificial synthesis production-detergent	2000	t	158290	uniform	0.1	130873	185707
	Artificial synthesis production-detergent	2001	t	180367	uniform	0.1	149127	211607
	Artificial synthesis production-detergent	2002	t	358477	uniform	0.1	296387	420567
	Artificial synthesis production-detergent	2003	t	731976	uniform	0.1	605194	858758
	Artificial synthesis production-detergent	2004	t	855317	uniform	0.1	707172	1.00346e+06
	Artificial synthesis production-detergent	2005	t	1238531	uniform	0.1	1.02401e+06	1.45305e+06
	Artificial synthesis production-detergent	2006	t	1273664	uniform	0.1	1.05306e+06	1.49427e+06
	Artificial synthesis production-detergent	2007	t	1510881	uniform	0.1	1.24919e+06	1.77257e+06
	Artificial synthesis production-detergent	2008	t	1591059	uniform	0.1	1.31548e+06	1.86664e+06
	Artificial synthesis production-detergent	2009	t	1741025	uniform	0.1	1.43947e+06	2.04258e+06
	Artificial synthesis production-detergent	2010	t	1903178	uniform	0.1	1.57354e+06	2.23282e+06
	Artificial synthesis production-detergent	2011	t	2264392	uniform	0.1	1.87219e+06	2.6566e+06
	Artificial synthesis production-detergent	2012	t	2427446	uniform	0.1	2.007e+06	2.84789e+06
	Artificial synthesis production-detergent	2013	t	3112172	uniform	0.1	2.57313e+06	3.65122e+06
	Artificial synthesis production-detergent	2014	t	3686741	uniform	0.1	3.04818e+06	4.3253e+06
	Artificial synthesis production-detergent	2015	t	3913809	uniform	0.1	3.23592e+06	4.5917e+06
	Artificial synthesis production-drugs	1995	t	1727	uniform	0.1	1427.87	2026.13
	Artificial synthesis production-drugs	1996	t	1107	uniform	0.1	915.262	1298.74
	Artificial synthesis production-drugs	1997	t	764	uniform	0.1	631.671	896.329
	Artificial synthesis production-drugs	1998	t	819	uniform	0.1	677.145	960.855
	Artificial synthesis production-drugs	1999	t	2458	uniform	0.1	2032.26	2883.74
	Artificial synthesis production-drugs	2000	t	4642	uniform	0.1	3837.98	5446.02
	Artificial synthesis production-drugs	2001	t	5495	uniform	0.1	4543.24	6446.76
	Artificial synthesis production-drugs	2002	t	6269	uniform	0.1	5183.18	7354.82
	Artificial synthesis production-drugs	2003	t	5803	uniform	0.1	4797.89	6808.11
	Artificial synthesis production-drugs	2004	t	7508	uniform	0.1	6207.58	8808.42
	Artificial synthesis production-drugs	2005	t	5852	uniform	0.1	4838.4	6865.6
	Artificial synthesis production-drugs	2006	t	30139	uniform	0.1	24918.8	35359.2
	Artificial synthesis production-drugs	2007	t	14560	uniform	0.1	12038.1	17081.9
	Artificial synthesis production-drugs	2008	t	16531	uniform	0.1	13667.7	19394.3
	Artificial synthesis production-drugs	2009	t	21454	uniform	0.1	17738.1	25169.9
	Artificial synthesis production-drugs	2010	t	17301	uniform	0.1	14304.4	20297.6
	Artificial synthesis production-drugs	2011	t	15182	uniform	0.1	12552.4	17811.6
	Artificial synthesis production-drugs	2012	t	20912	uniform	0.1	17289.9	24534.1
	Artificial synthesis production-drugs	2013	t	23439	uniform	0.1	19379.2	27498.8
	Artificial synthesis production-drugs	2014	t	19084	uniform	0.1	15778.6	22389.4
	Artificial synthesis production-drugs	2015	t	19702	uniform	0.1	16289.5	23114.5
	Artificial synthesis production-plastic	1995	t	63761	uniform	0.1	52717.3	74804.7
	Artificial synthesis production-plastic	1996	t	73914	uniform	0.1	61111.7	86716.3
	Artificial synthesis production-plastic	1997	t	71373	uniform	0.1	59010.8	83735.2
	Artificial synthesis production-plastic	1998	t	62985	uniform	0.1	52075.7	73894.3
	Artificial synthesis production-plastic	1999	t	68825	uniform	0.1	56904.2	80745.8
	Artificial synthesis production-plastic	2000	t	381280	uniform	0.1	315240	447320
	Artificial synthesis production-plastic	2001	t	395460	uniform	0.1	326964	463956
	Artificial synthesis production-plastic	2002	t	527222	uniform	0.1	435904	618540
	Artificial synthesis production-plastic	2003	t	597733	uniform	0.1	494203	701263
	Artificial synthesis production-plastic	2004	t	879754	uniform	0.1	727376	1.03213e+06
	Artificial synthesis production-plastic	2005	t	940979	uniform	0.1	777997	1.10396e+06
	Artificial synthesis production-plastic	2006	t	986288	uniform	0.1	815458	1.15712e+06
	Artificial synthesis production-plastic	2007	t	775902	uniform	0.1	641512	910292
	Artificial synthesis production-plastic	2008	t	1011817	uniform	0.1	836565	1.18707e+06
	Artificial synthesis production-plastic	2009	t	1617425	uniform	0.1	1.33728e+06	1.89757e+06
	Artificial synthesis production-plastic	2010	t	1850849	uniform	0.1	1.53027e+06	2.17143e+06
	Artificial synthesis production-plastic	2011	t	1814320	uniform	0.1	1.50007e+06	2.12857e+06
	Artificial synthesis production-plastic	2012	t	1836648	uniform	0.1	1.51853e+06	2.15476e+06
	Artificial synthesis production-plastic	2013	t	2169572	uniform	0.1	1.79379e+06	2.54535e+06
	Artificial synthesis production-plastic	2014	t	2331722	uniform	0.1	1.92786e+06	2.73559e+06
	Artificial synthesis production-plastic	2015	t	2342055	uniform	0.1	1.9364e+06	2.74771e+06
	Artificial synthesis production-synthetic fiber	1995	t	20700	uniform	0.1	17114.7	24285.3
	Artificial synthesis production-synthetic fiber	1996	t	18900	uniform	0.1	15626.4	22173.6
	Artificial synthesis production-synthetic fiber	1997	t	23872	uniform	0.1	19737.2	28006.8
	Artificial synthesis production-synthetic fiber	1998	t	32087	uniform	0.1	26529.4	37644.6
	Artificial synthesis production-synthetic fiber	1999	t	36754	uniform	0.1	30388	43120
	Artificial synthesis production-synthetic fiber	2000	t	38683	uniform	0.1	31982.9	45383.1
	Artificial synthesis production-synthetic fiber	2001	t	33906	uniform	0.1	28033.3	39778.7
	Artificial synthesis production-synthetic fiber	2002	t	30027	uniform	0.1	24826.2	35227.8
	Artificial synthesis production-synthetic fiber	2003	t	28763	uniform	0.1	23781.1	33744.9
	Artificial synthesis production-synthetic fiber	2004	t	11650	uniform	0.1	9632.16	13667.8
	Artificial synthesis production-synthetic fiber	2005	t	17291	uniform	0.1	14296.1	20285.9
	Artificial synthesis production-synthetic fiber	2006	t	30344	uniform	0.1	25088.3	35599.7
	Artificial synthesis production-synthetic fiber	2007	t	19198	uniform	0.1	15872.8	22523.2
	Artificial synthesis production-synthetic fiber	2008	t	28756	uniform	0.1	23775.3	33736.7
	Artificial synthesis production-synthetic fiber	2009	t	19989	uniform	0.1	16526.8	23451.2
	Artificial synthesis production-synthetic fiber	2010	t	22511	uniform	0.1	18612	26410
	Artificial synthesis production-synthetic fiber	2011	t	13606	uniform	0.1	11249.4	15962.6
	Artificial synthesis production-synthetic fiber	2012	t	19795	uniform	0.1	16366.4	23223.6
	Artificial synthesis production-synthetic fiber	2013	t	21277	uniform	0.1	17591.7	24962.3
	Artificial synthesis production-synthetic fiber	2014	t	20457	uniform	0.1	16913.7	24000.3
	Artificial synthesis production-synthetic fiber	2015	t	24255	uniform	0.1	20053.9	28456.1
	Artificial synthesis production-rubber	1995	t	6649.5	uniform	0.1	5497.77	7801.23
	Artificial synthesis production-rubber	1996	t	7749	uniform	0.1	6406.83	9091.17
	Artificial synthesis production-rubber	1997	t	7337.03	uniform	0.1	6066.22	8607.84
	Artificial synthesis production-rubber	1998	t	8022	uniform	0.1	6632.55	9411.45
	Artificial synthesis production-rubber	1999	t	7925.5	uniform	0.1	6552.76	9298.24
	Artificial synthesis production-rubber	2000	t	8480.4	uniform	0.1	7011.55	9949.25
	Artificial synthesis production-rubber	2001	t	10147.7	uniform	0.1	8390.1	11905.4
	Artificial synthesis production-rubber	2002	t	12124.4	uniform	0.1	10024.4	14224.4
	Artificial synthesis production-rubber	2003	t	13758.2	uniform	0.1	11375.2	16141.1
	Artificial synthesis production-rubber	2004	t	19697.1	uniform	0.1	16285.4	23108.7
	Artificial synthesis production-rubber	2005	t	18822.6	uniform	0.1	15562.4	22082.7
	Artificial synthesis production-rubber	2006	t	21085.8	uniform	0.1	17433.6	24737.9
	Artificial synthesis production-rubber	2007	t	27201	uniform	0.1	22489.6	31912.3
	Artificial synthesis production-rubber	2008	t	26432.9	uniform	0.1	21854.6	31011.3
	Artificial synthesis production-rubber	2009	t	30389.4	uniform	0.1	25125.8	35653
	Artificial synthesis production-rubber	2010	t	34395.7	uniform	0.1	28438.2	40353.3
	Artificial synthesis production-rubber	2011	t	33311	uniform	0.1	27541.4	39080.6
	Artificial synthesis production-rubber	2012	t	33198.2	uniform	0.1	27448.1	38948.3
	Artificial synthesis production-rubber	2013	t	37683.3	uniform	0.1	31156.4	44210.3
	Artificial synthesis production-rubber	2014	t	35710.2	uniform	0.1	29525	41895.4
	Artificial synthesis production-rubber	2015	t	41275.8	uniform	0.1	34126.6	48425
	Urban population	1995	thousand	6433.24	triangle		6368.91	7719.89	6433.24
	Urban population	1996	thousand	6532.97	triangle		6467.64	7839.56	6532.97
	Urban population	1997	thousand	6629.34	triangle		6563.05	7955.21	6629.34
	Urban population	1998	thousand	6704.7	triangle		6637.65	8045.64	6704.7
	Urban population	1999	thousand	6807.64	triangle		6739.56	8169.16	6807.64
	Urban population	2000	thousand	8335.43	uniform	0.1	6891.69	9779.17
	Urban population	2001	thousand	8505.67	uniform	0.1	7032.44	9978.89
	Urban population	2002	thousand	8555.4	uniform	0.1	7073.56	10037.2
	Urban population	2003	thousand	8602.84	uniform	0.1	7112.79	10092.9
	Urban population	2004	thousand	8691.26	uniform	0.1	7185.89	10196.6
	Urban population	2005	thousand	8690.52	uniform	0.1	7185.28	10195.8
	Urban population	2006	thousand	8176.6	uniform	0.1	6760.37	9592.83
	Urban population	2007	thousand	8652.58	uniform	0.1	7153.91	10151.3
	Urban population	2008	thousand	9171.44	uniform	0.1	7582.9	10760
	Urban population	2009	thousand	9796.06	uniform	0.1	8099.34	11492.8
	Urban population	2010	thousand	10648.1	uniform	0.1	8803.8	12492.4
	Urban population	2011	thousand	10727.8	uniform	0.1	8869.65	12585.9
	Urban population	2012	thousand	10915.6	uniform	0.1	9024.99	12806.3
	Urban population	2013	thousand	11022.7	uniform	0.1	9113.5	12931.9
	Urban population	2014	thousand	11174.7	uniform	0.1	9239.16	13110.2
	Urban population	2015	thousand	11547.5	uniform	0.1	9547.41	13547.6
	Rural population	1995	thousand	3952.76	triangle		3162.21	3992.29	3952.76
	Rural population	1996	thousand	4032.7	triangle		3226.16	4073.03	4032.7
	Rural population	1997	thousand	4108.64	triangle		3286.91	4149.73	4108.64
	Rural population	1998	thousand	4172.82	triangle		3338.26	4214.55	4172.82
	Rural population	1999	thousand	4256.3	triangle		3405.04	4298.86	4256.3
	Rural population	2000	thousand	1612.57	uniform	0.1	1333.27	1891.88
	Rural population	2001	thousand	1461.83	uniform	0.1	1208.64	1715.03
	Rural population	2002	thousand	1292.2	uniform	0.1	1068.39	1516.02
	Rural population	2003	thousand	1126.46	uniform	0.1	931.35	1321.57
	Rural population	2004	thousand	969.345	uniform	0.1	801.449	1137.24
	Rural population	2005	thousand	806.278	uniform	0.1	666.627	945.93
	Rural population	2006	thousand	1790	uniform	0.1	1479.96	2100.04
	Rural population	2007	thousand	1877.52	uniform	0.1	1552.32	2202.71
	Rural population	2008	thousand	1981.96	uniform	0.1	1638.67	2325.24
	Rural population	2009	thousand	2073.64	uniform	0.1	1714.47	2432.8
	Rural population	2010	thousand	2061.5	uniform	0.1	1704.44	2418.56
	Rural population	2011	thousand	2023.65	uniform	0.1	1673.14	2374.15
	Rural population	2012	thousand	1923.27	uniform	0.1	1590.15	2256.39
	Rural population	2013	thousand	1904.12	uniform	0.1	1574.31	2233.92
	Rural population	2014	thousand	1905.83	uniform	0.1	1575.73	2235.93
	Rural population	2015	thousand	1953.61	uniform	0.1	1615.23	2291.98
	Consumption of fossil fuels-urban residents	1995	t	1064300	uniform	0.1	879958	1.24864e+06
	Consumption of fossil fuels-urban residents	1996	t	1182600	uniform	0.1	977768	1.38743e+06
	Consumption of fossil fuels-urban residents	1997	t	1144300	uniform	0.1	946101	1.3425e+06
	Consumption of fossil fuels-urban residents	1998	t	908800	uniform	0.1	751391	1.06621e+06
	Consumption of fossil fuels-urban residents	1999	t	1220600	uniform	0.1	1.00919e+06	1.43201e+06
	Consumption of fossil fuels-urban residents	2000	t	1365300	uniform	0.1	1.12882e+06	1.60178e+06
	Consumption of fossil fuels-urban residents	2001	t	1551000	uniform	0.1	1.28236e+06	1.81964e+06
	Consumption of fossil fuels-urban residents	2002	t	1658300	uniform	0.1	1.37107e+06	1.94553e+06
	Consumption of fossil fuels-urban residents	2003	t	1951300	uniform	0.1	1.61332e+06	2.28928e+06
	Consumption of fossil fuels-urban residents	2004	t	2378400	uniform	0.1	1.96645e+06	2.79035e+06
	Consumption of fossil fuels-urban residents	2005	t	3113100	uniform	0.1	2.5739e+06	3.6523e+06
	Consumption of fossil fuels-urban residents	2006	t	3491200	uniform	0.1	2.88651e+06	4.09589e+06
	Consumption of fossil fuels-urban residents	2007	t	3740800	uniform	0.1	3.09287e+06	4.38873e+06
	Consumption of fossil fuels-urban residents	2008	t	3786800	uniform	0.1	3130907	4442693
	Consumption of fossil fuels-urban residents	2009	t	4347600	uniform	0.1	3.59457e+06	5.10063e+06
	Consumption of fossil fuels-urban residents	2010	t	4893300	uniform	0.1	4.04576e+06	5.74084e+06
	Consumption of fossil fuels-urban residents	2011	t	5311800	uniform	0.1	4.39177e+06	6.23183e+06
	Consumption of fossil fuels-urban residents	2012	t	5802000	uniform	0.1	4.79706e+06	6.80694e+06
	Consumption of fossil fuels-urban residents	2013	t	5611300	uniform	0.1	4.63939e+06	6.58321e+06
	Consumption of fossil fuels-urban residents	2014	t	6254500	uniform	0.1	5.17119e+06	7.33781e+06
	Consumption of fossil fuels-urban residents	2015	t	6573500	uniform	0.1	5.43494e+06	7.71206e+06
	Consumption of fossil fuels-rural residents	1995	t	326200	uniform	0.1	269701	382699
	Consumption of fossil fuels-rural residents	1996	t	403000	uniform	0.1	333198	472802
	Consumption of fossil fuels-rural residents	1997	t	444300	uniform	0.1	367345	521255
	Consumption of fossil fuels-rural residents	1998	t	858300	uniform	0.1	709638	1.00696e+06
	Consumption of fossil fuels-rural residents	1999	t	551500	uniform	0.1	455977	647023
	Consumption of fossil fuels-rural residents	2000	t	620100	uniform	0.1	512696	727504
	Consumption of fossil fuels-rural residents	2001	t	682600	uniform	0.1	564370	800830
	Consumption of fossil fuels-rural residents	2002	t	653100	uniform	0.1	539980	766220
	Consumption of fossil fuels-rural residents	2003	t	674600	uniform	0.1	557756	791444
	Consumption of fossil fuels-rural residents	2004	t	866200	uniform	0.1	716170	1.01623e+06
	Consumption of fossil fuels-rural residents	2005	t	800000	uniform	0.1	661436	938564
	Consumption of fossil fuels-rural residents	2006	t	1052900	uniform	0.1	870532	1.23527e+06
	Consumption of fossil fuels-rural residents	2007	t	1139200	uniform	0.1	941885	1.33652e+06
	Consumption of fossil fuels-rural residents	2008	t	1472900	uniform	0.1	1.21779e+06	1.72801e+06
	Consumption of fossil fuels-rural residents	2009	t	1612100	uniform	0.1	1.33288e+06	1.89132e+06
	Consumption of fossil fuels-rural residents	2010	t	1679000	uniform	0.1	1.38819e+06	1.96981e+06
	Consumption of fossil fuels-rural residents	2011	t	1844100	uniform	0.1	1.52469e+06	2.16351e+06
	Consumption of fossil fuels-rural residents	2012	t	2066800	uniform	0.1	1.70882e+06	2.42478e+06
	Consumption of fossil fuels-rural residents	2013	t	2035900	uniform	0.1	1.68327e+06	2.38853e+06
	Consumption of fossil fuels-rural residents	2014	t	2255200	uniform	0.1	1.86459e+06	2.64581e+06
	Consumption of fossil fuels-rural residents	2015	t	2371100	uniform	0.1	1.96041e+06	2.78179e+06
	NH3-N number of domestic wastewater discharge	1995	t	6033.7	uniform	0.2	3943.57	8123.83
	NH3-N number of domestic wastewater discharge	1996	t	6164.7	uniform	0.2	4029.19	8300.21
	NH3-N number of domestic wastewater discharge	1997	t	6456.3	uniform	0.2	4219.77	8692.83
	NH3-N number of domestic wastewater discharge	1998	t	6861.5	uniform	0.2	4484.61	9238.39
	NH3-N number of domestic wastewater discharge	1999	t	6966.3	uniform	0.2	4553.1	9379.5
	NH3-N number of domestic wastewater discharge	2000	t	7131.1	uniform	0.2	4660.81	9601.39
	NH3-N number of domestic wastewater discharge	2001	t	7997.8	uniform	0.2	5227.28	10768.3
	NH3-N number of domestic wastewater discharge	2002	t	9177	uniform	0.2	5997.99	12356
	NH3-N number of domestic wastewater discharge	2003	t	7189.5	uniform	0.2	4698.98	9680.02
	NH3-N number of domestic wastewater discharge	2004	t	5202	uniform	0.2	3399.97	7004.03
	NH3-N number of domestic wastewater discharge	2005	t	5106	uniform	0.2	3337.23	6874.77
	NH3-N number of domestic wastewater discharge	2006	t	10860	uniform	0.2	7097.99	14622
	NH3-N number of domestic wastewater discharge	2007	t	8498	uniform	0.2	5554.21	11441.8
	NH3-N number of domestic wastewater discharge	2008	t	10611	uniform	0.2	6935.24	14286.8
	NH3-N number of domestic wastewater discharge	2009	t	6712	uniform	0.2	4386.89	9037.11
	NH3-N number of domestic wastewater discharge	2010	t	1309.9	uniform	0.2	856.137	1763.66
	NH3-N number of domestic wastewater discharge	2011	t	19290	uniform	0.2	12607.7	25972.3
	NH3-N number of domestic wastewater discharge	2012	t	18489.3	uniform	0.2	12084.4	24894.2
	NH3-N number of domestic wastewater discharge	2013	t	17442	uniform	0.2	11399.9	23484.1
	NH3-N number of domestic wastewater discharge	2014	t	17374	uniform	0.2	11355.5	23392.5
	NH3-N number of domestic wastewater discharge	2015	t	17518	uniform	0.2	11449.6	23586.4
	number of livestocks-pig on hand	1995	cap	1076011	uniform	0.1	889640	1.26238e+06
	number of livestocks-pig on hand	1996	cap	1042668	uniform	0.1	862073	1.22326e+06
	number of livestocks-pig on hand	1997	cap	1078001	uniform	0.1	891286	1.26472e+06
	number of livestocks-pig on hand	1998	cap	1077048	uniform	0.1	890498	1.2636e+06
	number of livestocks-pig on hand	1999	cap	961456	uniform	0.1	794927	1.12799e+06
	number of livestocks-pig on hand	2000	cap	953887	uniform	0.1	788669	1.11911e+06
	number of livestocks-pig on hand	2001	cap	881405	uniform	0.1	728741	1.03407e+06
	number of livestocks-pig on hand	2002	cap	871975	uniform	0.1	720944	1.02301e+06
	number of livestocks-pig on hand	2003	cap	954868	uniform	0.1	789480	1.12026e+06
	number of livestocks-pig on hand	2004	cap	908613	uniform	0.1	751237	1.06599e+06
	number of livestocks-pig on hand	2005	cap	1054381	uniform	0.1	871757	1.23701e+06
	number of livestocks-pig on hand	2006	cap	1084668	uniform	0.1	896798	1.27254e+06
	number of livestocks-pig on hand	2007	cap	1265316	uniform	0.1	1.04616e+06	1.48448e+06
	number of livestocks-pig on hand	2008	cap	1360362	uniform	0.1	1.12474e+06	1.59598e+06
	number of livestocks-pig on hand	2009	cap	1371229	uniform	0.1	1.13373e+06	1.60873e+06
	number of livestocks-pig on hand	2010	cap	1291369	uniform	0.1	1.0677e+06	1.51504e+06
	number of livestocks-pig on hand	2011	cap	1296761	uniform	0.1	1.07216e+06	1.52137e+06
	number of livestocks-pig on hand	2012	cap	1219681	uniform	0.1	1.00843e+06	1.43094e+06
	number of livestocks-pig on hand	2013	cap	1112212	uniform	0.1	919571	1.30485e+06
	number of livestocks-pig on hand	2014	cap	732250	uniform	0.1	605421	859079
	number of livestocks-pig on hand	2015	cap	501516	uniform	0.1	414651	588381
	number of livestocks-pig column	1995	cap	1538925	uniform	0.1	1.27238e+06	1.80547e+06
	number of livestocks-pig column	1996	cap	1612922	uniform	0.1	1.33356e+06	1.89229e+06
	number of livestocks-pig column	1997	cap	1746244	uniform	0.1	1.44379e+06	2.0487e+06
	number of livestocks-pig column	1998	cap	1707263	uniform	0.1	1.41156e+06	2.00297e+06
	number of livestocks-pig column	1999	cap	1833344	uniform	0.1	1.5158e+06	2.15089e+06
	number of livestocks-pig column	2000	cap	1914392	uniform	0.1	1.58281e+06	2.24597e+06
	number of livestocks-pig column	2001	cap	1931185	uniform	0.1	1.59669e+06	2.26568e+06
	number of livestocks-pig column	2002	cap	1967005	uniform	0.1	1.62631e+06	2.3077e+06
	number of livestocks-pig column	2003	cap	1915365	uniform	0.1	1.58361e+06	2.24712e+06
	number of livestocks-pig column	2004	cap	1940347	uniform	0.1	1.60427e+06	2.27642e+06
	number of livestocks-pig column	2005	cap	2150305	uniform	0.1	1.77786e+06	2.52275e+06
	number of livestocks-pig column	2006	cap	2325691	uniform	0.1	1.92287e+06	2.72851e+06
	number of livestocks-pig column	2007	cap	1984104	uniform	0.1	1.64045e+06	2.32776e+06
	number of livestocks-pig column	2008	cap	2153418	uniform	0.1	1.78044e+06	2.5264e+06
	number of livestocks-pig column	2009	cap	2252421	uniform	0.1	1.86229e+06	2.64255e+06
	number of livestocks-pig column	2010	cap	2338382	uniform	0.1	1.93336e+06	2.7434e+06
	number of livestocks-pig column	2011	cap	2279265	uniform	0.1	1.88448e+06	2.67405e+06
	number of livestocks-pig column	2012	cap	2295308	uniform	0.1	1.89775e+06	2.69287e+06
	number of livestocks-pig column	2013	cap	2320137	uniform	0.1	1.91828e+06	2.722e+06
	number of livestocks-pig column	2014	cap	1513530	uniform	0.1	1.25138e+06	1.77568e+06
	number of livestocks-pig column	2015	cap	1111959	uniform	0.1	919362	1.30456e+06
	number of livestocks-cattle on hand	1995	cap	133247	uniform	0.1	110168	156326
	number of livestocks-cattle on hand	1996	cap	123454	uniform	0.1	102071	144837
	number of livestocks-cattle on hand	1997	cap	114907	uniform	0.1	95004.5	134809
	number of livestocks-cattle on hand	1998	cap	114863	uniform	0.1	94968.1	134758
	number of livestocks-cattle on hand	1999	cap	99743	uniform	0.1	82467	117019
	number of livestocks-cattle on hand	2000	cap	87853	uniform	0.1	72636.4	103070
	number of livestocks-cattle on hand	2001	cap	83016	uniform	0.1	68637.2	97394.8
	number of livestocks-cattle on hand	2002	cap	75622	uniform	0.1	62523.9	88720.1
	number of livestocks-cattle on hand	2003	cap	62483	uniform	0.1	51660.6	73305.4
	number of livestocks-cattle on hand	2004	cap	57950	uniform	0.1	47912.8	67987.2
	number of livestocks-cattle on hand	2005	cap	55231	uniform	0.1	45664.7	64797.3
	number of livestocks-cattle on hand	2006	cap	55352	uniform	0.1	45764.8	64939.2
	number of livestocks-cattle on hand	2007	cap	31681	uniform	0.1	26193.7	37168.3
	number of livestocks-cattle on hand	2008	cap	46051	uniform	0.1	38074.7	54027.3
	number of livestocks-cattle on hand	2009	cap	45328	uniform	0.1	37477	53179
	number of livestocks-cattle on hand	2010	cap	46030	uniform	0.1	38057.4	54002.6
	number of livestocks-cattle on hand	2011	cap	46186	uniform	0.1	38186.4	54185.6
	number of livestocks-cattle on hand	2012	cap	45412	uniform	0.1	37546.4	53277.6
	number of livestocks-cattle on hand	2013	cap	46592	uniform	0.1	38522	54662
	number of livestocks-cattle on hand	2014	cap	43524	uniform	0.1	35985.4	51062.6
	number of livestocks-cattle on hand	2015	cap	41963	uniform	0.1	34694.8	49231.2
	number of livestocks-cattle column	1995	cap	12280	uniform	0.1	10153	14407
	number of livestocks-cattle column	1996	cap	8100	uniform	0.1	6697.04	9502.96
	number of livestocks-cattle column	1997	cap	9162	uniform	0.1	7575.1	10748.9
	number of livestocks-cattle column	1998	cap	7486	uniform	0.1	6189.39	8782.61
	number of livestocks-cattle column	1999	cap	9658	uniform	0.1	7985.19	11330.8
	number of livestocks-cattle column	2000	cap	9552	uniform	0.1	7897.55	11206.5
	number of livestocks-cattle column	2001	cap	10813	uniform	0.1	8940.13	12685.9
	number of livestocks-cattle column	2002	cap	9528	uniform	0.1	7877.7	11178.3
	number of livestocks-cattle column	2003	cap	13326	uniform	0.1	11017.9	15634.1
	number of livestocks-cattle column	2004	cap	11311	uniform	0.1	9351.88	13270.1
	number of livestocks-cattle column	2005	cap	12184	uniform	0.1	10073.7	14294.3
	number of livestocks-cattle column	2006	cap	15213	uniform	0.1	12578	17848
	number of livestocks-cattle column	2007	cap	11349	uniform	0.1	9383.3	13314.7
	number of livestocks-cattle column	2008	cap	8849	uniform	0.1	7316.31	10381.7
	number of livestocks-cattle column	2009	cap	9418	uniform	0.1	7786.75	11049.2
	number of livestocks-cattle column	2010	cap	9157	uniform	0.1	7570.96	10743
	number of livestocks-cattle column	2011	cap	9409	uniform	0.1	7779.31	11038.7
	number of livestocks-cattle column	2012	cap	9845	uniform	0.1	8139.8	11550.2
	number of livestocks-cattle column	2013	cap	8929	uniform	0.1	7382.45	10475.5
	number of livestocks-cattle column	2014	cap	10608	uniform	0.1	8770.64	12445.4
	number of livestocks-cattle column	2015	cap	9730	uniform	0.1	8044.71	11415.3
	number of livestocks-sheep on hand	1995	cap	4873	uniform	0.1	4028.97	5717.03
	number of livestocks-sheep on hand	1996	cap	3243	uniform	0.1	2681.3	3804.7
	number of livestocks-sheep on hand	1997	cap	7349	uniform	0.1	6076.12	8621.88
	number of livestocks-sheep on hand	1998	cap	7669	uniform	0.1	6340.69	8997.31
	number of livestocks-sheep on hand	1999	cap	6605	uniform	0.1	5460.98	7749.02
	number of livestocks-sheep on hand	2000	cap	7470	uniform	0.1	6176.16	8763.84
	number of livestocks-sheep on hand	2001	cap	9282	uniform	0.1	7674.31	10889.7
	number of livestocks-sheep on hand	2002	cap	8381	uniform	0.1	6929.37	9832.63
	number of livestocks-sheep on hand	2003	cap	9020	uniform	0.1	7457.69	10582.3
	number of livestocks-sheep on hand	2004	cap	7029	uniform	0.1	5811.54	8246.46
	number of livestocks-sheep on hand	2005	cap	8428	uniform	0.1	6968.23	9887.77
	number of livestocks-sheep on hand	2006	cap	8312	uniform	0.1	6872.32	9751.68
	number of livestocks-sheep on hand	2007	cap	7562	uniform	0.1	6252.22	8871.78
	number of livestocks-sheep on hand	2008	cap	2100	uniform	0.1	1736.27	2463.73
	number of livestocks-sheep on hand	2009	cap	2132	uniform	0.1	1762.73	2501.27
	number of livestocks-sheep on hand	2010	cap	2133	uniform	0.1	1763.55	2502.45
	number of livestocks-sheep on hand	2011	cap	5125	uniform	0.1	4237.32	6012.68
	number of livestocks-sheep on hand	2012	cap	5153	uniform	0.1	4260.47	6045.53
	number of livestocks-sheep on hand	2013	cap	5286	uniform	0.1	4370.44	6201.56
	number of livestocks-sheep on hand	2014	cap	6373	uniform	0.1	5269.16	7476.84
	number of livestocks-sheep on hand	2015	cap	7643	uniform	0.1	6319.19	8966.81
	number of livestocks-sheep column	1995	cap	6412	uniform	0.1	5301.41	7522.59
	number of livestocks-sheep column	1996	cap	5903	uniform	0.1	4880.57	6925.43
	number of livestocks-sheep column	1997	cap	10146	uniform	0.1	8388.66	11903.3
	number of livestocks-sheep column	1998	cap	14505	uniform	0.1	11992.7	17017.3
	number of livestocks-sheep column	1999	cap	12036	uniform	0.1	9951.3	14120.7
	number of livestocks-sheep column	2000	cap	9991	uniform	0.1	8260.51	11721.5
	number of livestocks-sheep column	2001	cap	14391	uniform	0.1	11898.4	16883.6
	number of livestocks-sheep column	2002	cap	12337	uniform	0.1	10200.2	14473.8
	number of livestocks-sheep column	2003	cap	11510	uniform	0.1	9516.41	13503.6
	number of livestocks-sheep column	2004	cap	10821	uniform	0.1	8946.75	12695.3
	number of livestocks-sheep column	2005	cap	6476	uniform	0.1	5354.32	7597.68
	number of livestocks-sheep column	2006	cap	6788	uniform	0.1	5612.28	7963.72
	number of livestocks-sheep column	2007	cap	8669	uniform	0.1	7167.49	10170.5
	number of livestocks-sheep column	2008	cap	3331	uniform	0.1	2754.05	3907.95
	number of livestocks-sheep column	2009	cap	4594	uniform	0.1	3798.3	5389.7
	number of livestocks-sheep column	2010	cap	4781	uniform	0.1	3952.91	5609.09
	number of livestocks-sheep column	2011	cap	5491	uniform	0.1	4539.93	6442.07
	number of livestocks-sheep column	2012	cap	6680	uniform	0.1	5522.99	7837.01
	number of livestocks-sheep column	2013	cap	6865	uniform	0.1	5675.95	8054.05
	number of livestocks-sheep column	2014	cap	7642	uniform	0.1	6318.37	8965.63
	number of livestocks-sheep column	2015	cap	7728	uniform	0.1	6389.47	9066.53
	number of livestocks-poultry on hand	1995	thousand	0	uniform	0.1	0	0
	number of livestocks-poultry on hand	1996	thousand	0	uniform	0.1	0	0
	number of livestocks-poultry on hand	1997	thousand	0	uniform	0.1	0	0
	number of livestocks-poultry on hand	1998	thousand	0	uniform	0.1	0	0
	number of livestocks-poultry on hand	1999	thousand	0	uniform	0.1	0	0
	number of livestocks-poultry on hand	2000	thousand	0	uniform	0.1	0	0
	number of livestocks-poultry on hand	2001	thousand	0	uniform	0.1	0	0
	number of livestocks-poultry on hand	2002	thousand	0	uniform	0.1	0	0
	number of livestocks-poultry on hand	2003	thousand	0	uniform	0.1	0	0
	number of livestocks-poultry on hand	2004	thousand	0	uniform	0.1	0	0
	number of livestocks-poultry on hand	2005	thousand	0	uniform	0.1	0	0
	number of livestocks-poultry on hand	2006	thousand	0	uniform	0.1	0	0
	number of livestocks-poultry on hand	2007	thousand	0	uniform	0.1	0	0
	number of livestocks-poultry on hand	2008	thousand	0	uniform	0.1	0	0
	number of livestocks-poultry on hand	2009	thousand	0	uniform	0.1	0	0
	number of livestocks-poultry on hand	2010	thousand	0	uniform	0.1	0	0
	number of livestocks-poultry on hand	2011	thousand	0	uniform	0.1	0	0
	number of livestocks-poultry on hand	2012	thousand	0	uniform	0.1	0	0
	number of livestocks-poultry on hand	2013	thousand	0	uniform	0.1	0	0
	number of livestocks-poultry on hand	2014	thousand	0	uniform	0.1	0	0
	number of livestocks-poultry on hand	2015	thousand	0	uniform	0.1	0	0
	number of livestocks-poultry column	1995	thousand	121148	uniform	0.1	100164	142131
	number of livestocks-poultry column	1996	thousand	141507	uniform	0.1	116997	166016
	number of livestocks-poultry column	1997	thousand	144001	uniform	0.1	119060	168943
	number of livestocks-poultry column	1998	thousand	147653	uniform	0.1	122079	173227
	number of livestocks-poultry column	1999	thousand	147160	uniform	0.1	121671	172649
	number of livestocks-poultry column	2000	thousand	150270	uniform	0.1	124242	176298
	number of livestocks-poultry column	2001	thousand	138310	uniform	0.1	114354	162266
	number of livestocks-poultry column	2002	thousand	130830	uniform	0.1	108170	153490
	number of livestocks-poultry column	2003	thousand	115490	uniform	0.1	95486.5	135493
	number of livestocks-poultry column	2004	thousand	128330	uniform	0.1	106103	150557
	number of livestocks-poultry column	2005	thousand	131140	uniform	0.1	108426	153854
	number of livestocks-poultry column	2006	thousand	144650	uniform	0.1	119596	169704
	number of livestocks-poultry column	2007	thousand	106180	uniform	0.1	87789.1	124571
	number of livestocks-poultry column	2008	thousand	111770	uniform	0.1	92410.9	131129
	number of livestocks-poultry column	2009	thousand	116780	uniform	0.1	96553.1	137007
	number of livestocks-poultry column	2010	thousand	113680	uniform	0.1	93990	133370
	number of livestocks-poultry column	2011	thousand	111360	uniform	0.1	92071.9	130648
	number of livestocks-poultry column	2012	thousand	113160	uniform	0.1	93560.1	132760
	number of livestocks-poultry column	2013	thousand	105690	uniform	0.1	87384	123996
	number of livestocks-poultry column	2014	thousand	106560	uniform	0.1	88103.3	125017
	number of livestocks-poultry column	2015	thousand	110040	uniform	0.1	90980.5	129099
	number of livestocks-rabbit on hand	1995	cap	0	uniform	0.1	0	0
	number of livestocks-rabbit on hand	1996	cap	0	uniform	0.1	0	0
	number of livestocks-rabbit on hand	1997	cap	0	uniform	0.1	0	0
	number of livestocks-rabbit on hand	1998	cap	0	uniform	0.1	0	0
	number of livestocks-rabbit on hand	1999	cap	0	uniform	0.1	0	0
	number of livestocks-rabbit on hand	2000	cap	0	uniform	0.1	0	0
	number of livestocks-rabbit on hand	2001	cap	0	uniform	0.1	0	0
	number of livestocks-rabbit on hand	2002	cap	0	uniform	0.1	0	0
	number of livestocks-rabbit on hand	2003	cap	0	uniform	0.1	0	0
	number of livestocks-rabbit on hand	2004	cap	0	uniform	0.1	0	0
	number of livestocks-rabbit on hand	2005	cap	0	uniform	0.1	0	0
	number of livestocks-rabbit on hand	2006	cap	0	uniform	0.1	0	0
	number of livestocks-rabbit on hand	2007	cap	0	uniform	0.1	0	0
	number of livestocks-rabbit on hand	2008	cap	0	uniform	0.1	0	0
	number of livestocks-rabbit on hand	2009	cap	0	uniform	0.1	0	0
	number of livestocks-rabbit on hand	2010	cap	0	uniform	0.1	0	0
	number of livestocks-rabbit on hand	2011	cap	0	uniform	0.1	0	0
	number of livestocks-rabbit on hand	2012	cap	0	uniform	0.1	0	0
	number of livestocks-rabbit on hand	2013	cap	0	uniform	0.1	0	0
	number of livestocks-rabbit on hand	2014	cap	0	uniform	0.1	0	0
	number of livestocks-rabbit on hand	2015	cap	0	uniform	0.1	0	0
	number of livestocks-rabbit column	1995	cap	96700	uniform	0.1	79951.1	113449
	number of livestocks-rabbit column	1996	cap	96700	uniform	0.1	79951.1	113449
	number of livestocks-rabbit column	1997	cap	113100	uniform	0.1	93510.5	132689
	number of livestocks-rabbit column	1998	cap	132400	uniform	0.1	109468	155332
	number of livestocks-rabbit column	1999	cap	160400	uniform	0.1	132618	188182
	number of livestocks-rabbit column	2000	cap	219700	uniform	0.1	181647	257753
	number of livestocks-rabbit column	2001	cap	216000	uniform	0.1	178588	253412
	number of livestocks-rabbit column	2002	cap	152548	uniform	0.1	126126	178970
	number of livestocks-rabbit column	2003	cap	105328	uniform	0.1	87084.7	123571
	number of livestocks-rabbit column	2004	cap	103313	uniform	0.1	85418.7	121207
	number of livestocks-rabbit column	2005	cap	96128	uniform	0.1	79478.1	112778
	number of livestocks-rabbit column	2006	cap	225938	uniform	0.1	186804	265072
	number of livestocks-rabbit column	2007	cap	168435	uniform	0.1	139261	197609
	number of livestocks-rabbit column	2008	cap	50267	uniform	0.1	41560.5	58973.5
	number of livestocks-rabbit column	2009	cap	88206	uniform	0.1	72928.3	103484
	number of livestocks-rabbit column	2010	cap	89308	uniform	0.1	73839.4	104777
	number of livestocks-rabbit column	2011	cap	84351	uniform	0.1	69741	98961
	number of livestocks-rabbit column	2012	cap	33605	uniform	0.1	27784.4	39425.6
	number of livestocks-rabbit column	2013	cap	64905	uniform	0.1	53663.1	76146.9
	number of livestocks-rabbit column	2014	cap	69037	uniform	0.1	57079.4	80994.6
	number of livestocks-rabbit column	2015	cap	68091	uniform	0.1	56297.3	79884.7
	livestock food production-pork	1995	t	109071	uniform	0.1	90179.3	127963
	livestock food production-pork	1996	t	116178	uniform	0.1	96055.4	136301
	livestock food production-pork	1997	t	128937	uniform	0.1	106604	151270
	livestock food production-pork	1998	t	123291	uniform	0.1	101936	144646
	livestock food production-pork	1999	t	134830	uniform	0.1	111477	158183
	livestock food production-pork	2000	t	141548	uniform	0.1	117031	166065
	livestock food production-pork	2001	t	143612	uniform	0.1	118738	168486
	livestock food production-pork	2002	t	146913	uniform	0.1	121467	172359
	livestock food production-pork	2003	t	142611	uniform	0.1	117910	167312
	livestock food production-pork	2004	t	143087	uniform	0.1	118304	167870
	livestock food production-pork	2005	t	159246	uniform	0.1	131664	186828
	livestock food production-pork	2006	t	171802	uniform	0.1	142045	201559
	livestock food production-pork	2007	t	145998	uniform	0.1	120710	171286
	livestock food production-pork	2008	t	160031	uniform	0.1	132313	187749
	livestock food production-pork	2009	t	166926	uniform	0.1	138014	195838
	livestock food production-pork	2010	t	174778	uniform	0.1	144506	205050
	livestock food production-pork	2011	t	170359	uniform	0.1	140852	199866
	livestock food production-pork	2012	t	171558	uniform	0.1	141843	201273
	livestock food production-pork	2013	t	173802	uniform	0.1	143699	203905
	livestock food production-pork	2014	t	113379	uniform	0.1	93741.2	133017
	livestock food production-pork	2015	t	83297	uniform	0.1	68869.5	97724.5
	livestock food production-beef	1995	t	1082	uniform	0.1	894.592	1269.41
	livestock food production-beef	1996	t	1226	uniform	0.1	1013.65	1438.35
	livestock food production-beef	1997	t	1326	uniform	0.1	1096.33	1555.67
	livestock food production-beef	1998	t	850	uniform	0.1	702.776	997.224
	livestock food production-beef	1999	t	1183	uniform	0.1	978.098	1387.9
	livestock food production-beef	2000	t	1232	uniform	0.1	1018.61	1445.39
	livestock food production-beef	2001	t	1379	uniform	0.1	1140.15	1617.85
	livestock food production-beef	2002	t	1215	uniform	0.1	1004.56	1425.44
	livestock food production-beef	2003	t	1801	uniform	0.1	1489.06	2112.94
	livestock food production-beef	2004	t	1313	uniform	0.1	1085.58	1540.42
	livestock food production-beef	2005	t	1426	uniform	0.1	1179.01	1672.99
	livestock food production-beef	2006	t	2042	uniform	0.1	1688.32	2395.68
	livestock food production-beef	2007	t	1273	uniform	0.1	1052.51	1493.49
	livestock food production-beef	2008	t	1153	uniform	0.1	953.295	1352.71
	livestock food production-beef	2009	t	1295	uniform	0.1	1070.7	1519.3
	livestock food production-beef	2010	t	1193	uniform	0.1	986.366	1399.63
	livestock food production-beef	2011	t	1226	uniform	0.1	1013.65	1438.35
	livestock food production-beef	2012	t	1302	uniform	0.1	1076.49	1527.51
	livestock food production-beef	2013	t	1181	uniform	0.1	976.445	1385.56
	livestock food production-beef	2014	t	1403	uniform	0.1	1159.99	1646.01
	livestock food production-beef	2015	t	1287	uniform	0.1	1064.09	1509.91
	livestock food production-lamb	1995	t	81	uniform	0.1	66.9704	95.0296
	livestock food production-lamb	1996	t	114	uniform	0.1	94.2546	133.745
	livestock food production-lamb	1997	t	203	uniform	0.1	167.839	238.161
	livestock food production-lamb	1998	t	225	uniform	0.1	186.029	263.971
	livestock food production-lamb	1999	t	178	uniform	0.1	147.169	208.831
	livestock food production-lamb	2000	t	151	uniform	0.1	124.846	177.154
	livestock food production-lamb	2001	t	218	uniform	0.1	180.241	255.759
	livestock food production-lamb	2002	t	186	uniform	0.1	153.784	218.216
	livestock food production-lamb	2003	t	173	uniform	0.1	143.036	202.964
	livestock food production-lamb	2004	t	165	uniform	0.1	136.421	193.579
	livestock food production-lamb	2005	t	113	uniform	0.1	93.4278	132.572
	livestock food production-lamb	2006	t	119	uniform	0.1	98.3886	139.611
	livestock food production-lamb	2007	t	156	uniform	0.1	128.98	183.02
	livestock food production-lamb	2008	t	60	uniform	0.1	49.6077	70.3923
	livestock food production-lamb	2009	t	83	uniform	0.1	68.624	97.376
	livestock food production-lamb	2010	t	93	uniform	0.1	76.8919	109.108
	livestock food production-lamb	2011	t	103	uniform	0.1	85.1599	120.84
	livestock food production-lamb	2012	t	121	uniform	0.1	100.042	141.958
	livestock food production-lamb	2013	t	121	uniform	0.1	100.042	141.958
	livestock food production-lamb	2014	t	135	uniform	0.1	111.617	158.383
	livestock food production-lamb	2015	t	137	uniform	0.1	113.271	160.729
	livestock food production-poultry	1995	t	160572	uniform	0.1	132760	188384
	livestock food production-poultry	1996	t	172904	uniform	0.1	142956	202852
	livestock food production-poultry	1997	t	177850	uniform	0.1	147045	208655
	livestock food production-poultry	1998	t	181815	uniform	0.1	150324	213306
	livestock food production-poultry	1999	t	181819	uniform	0.1	150327	213311
	livestock food production-poultry	2000	t	184134	uniform	0.1	152241	216027
	livestock food production-poultry	2001	t	169745	uniform	0.1	140344	199146
	livestock food production-poultry	2002	t	161664	uniform	0.1	133663	189665
	livestock food production-poultry	2003	t	158474	uniform	0.1	131025	185923
	livestock food production-poultry	2004	t	152494	uniform	0.1	126081	178907
	livestock food production-poultry	2005	t	158059	uniform	0.1	130682	185436
	livestock food production-poultry	2006	t	171802	uniform	0.1	142045	201559
	livestock food production-poultry	2007	t	127714	uniform	0.1	105593	149835
	livestock food production-poultry	2008	t	142378	uniform	0.1	117717	167039
	livestock food production-poultry	2009	t	148812	uniform	0.1	123037	174587
	livestock food production-poultry	2010	t	146749	uniform	0.1	121331	172167
	livestock food production-poultry	2011	t	143757	uniform	0.1	118858	168656
	livestock food production-poultry	2012	t	147211	uniform	0.1	121713	172709
	livestock food production-poultry	2013	t	137419	uniform	0.1	113617	161221
	livestock food production-poultry	2014	t	138975	uniform	0.1	114904	163046
	livestock food production-poultry	2015	t	143042	uniform	0.1	118266	167818
	livestock food production-rabbit	1995	t	281	uniform	0.1	232.329	329.671
	livestock food production-rabbit	1996	t	281	uniform	0.1	232.329	329.671
	livestock food production-rabbit	1997	t	331	uniform	0.1	273.669	388.331
	livestock food production-rabbit	1998	t	378	uniform	0.1	312.528	443.472
	livestock food production-rabbit	1999	t	456	uniform	0.1	377.018	534.982
	livestock food production-rabbit	2000	t	637	uniform	0.1	526.668	747.332
	livestock food production-rabbit	2001	t	592	uniform	0.1	489.463	694.537
	livestock food production-rabbit	2002	t	418	uniform	0.1	345.6	490.4
	livestock food production-rabbit	2003	t	273	uniform	0.1	225.715	320.285
	livestock food production-rabbit	2004	t	296	uniform	0.1	244.731	347.269
	livestock food production-rabbit	2005	t	232	uniform	0.1	191.816	272.184
	livestock food production-rabbit	2006	t	662	uniform	0.1	547.338	776.662
	livestock food production-rabbit	2007	t	523	uniform	0.1	432.414	613.586
	livestock food production-rabbit	2008	t	126	uniform	0.1	104.176	147.824
	livestock food production-rabbit	2009	t	220	uniform	0.1	181.895	258.105
	livestock food production-rabbit	2010	t	224	uniform	0.1	185.202	262.798
	livestock food production-rabbit	2011	t	203	uniform	0.1	167.839	238.161
	livestock food production-rabbit	2012	t	84	uniform	0.1	69.4508	98.5492
	livestock food production-rabbit	2013	t	163	uniform	0.1	134.768	191.232
	livestock food production-rabbit	2014	t	166	uniform	0.1	137.248	194.752
	livestock food production-rabbit	2015	t	68	uniform	0.1	56.2221	79.7779
	livestock food production-egg	1995	t	33345	uniform	0.1	27569.5	39120.5
	livestock food production-egg	1996	t	33229	uniform	0.1	27473.6	38984.4
	livestock food production-egg	1997	t	37186	uniform	0.1	30745.2	43626.8
	livestock food production-egg	1998	t	36220	uniform	0.1	29946.5	42493.5
	livestock food production-egg	1999	t	35387	uniform	0.1	29257.8	41516.2
	livestock food production-egg	2000	t	29526	uniform	0.1	24411.9	34640.1
	livestock food production-egg	2001	t	26282	uniform	0.1	21729.8	30834.2
	livestock food production-egg	2002	t	23375	uniform	0.1	19326.3	27423.7
	livestock food production-egg	2003	t	21527	uniform	0.1	17798.4	25255.6
	livestock food production-egg	2004	t	15856	uniform	0.1	13109.7	18602.3
	livestock food production-egg	2005	t	18945	uniform	0.1	15663.6	22226.4
	livestock food production-egg	2006	t	21857	uniform	0.1	18071.3	25642.7
	livestock food production-egg	2007	t	20530	uniform	0.1	16974.1	24085.9
	livestock food production-egg	2008	t	25662	uniform	0.1	21217.2	30106.8
	livestock food production-egg	2009	t	27050	uniform	0.1	22364.8	31735.2
	livestock food production-egg	2010	t	26591	uniform	0.1	21985.3	31196.7
	livestock food production-egg	2011	t	24667	uniform	0.1	20394.6	28939.4
	livestock food production-egg	2012	t	22250	uniform	0.1	18396.2	26103.8
	livestock food production-egg	2013	t	22547	uniform	0.1	18641.7	26452.3
	livestock food production-egg	2014	t	24602	uniform	0.1	20340.8	28863.2
	livestock food production-egg	2015	t	25512	uniform	0.1	21093.2	29930.8
	livestock food production-milk	1995	t	27247	uniform	0.1	22527.7	31966.3
	livestock food production-milk	1996	t	26586	uniform	0.1	21981.2	31190.8
	livestock food production-milk	1997	t	30952	uniform	0.1	25591	36313
	livestock food production-milk	1998	t	33291	uniform	0.1	27524.8	39057.2
	livestock food production-milk	1999	t	37000	uniform	0.1	30591.4	43408.6
	livestock food production-milk	2000	t	41487	uniform	0.1	34301.2	48672.8
	livestock food production-milk	2001	t	47426	uniform	0.1	39211.6	55640.4
	livestock food production-milk	2002	t	46383	uniform	0.1	38349.2	54416.8
	livestock food production-milk	2003	t	43481	uniform	0.1	35949.9	51012.1
	livestock food production-milk	2004	t	34052	uniform	0.1	28154	39950
	livestock food production-milk	2005	t	46483	uniform	0.1	38431.9	54534.1
	livestock food production-milk	2006	t	44428	uniform	0.1	36732.8	52123.2
	livestock food production-milk	2007	t	47802	uniform	0.1	39522.5	56081.5
	livestock food production-milk	2008	t	52897	uniform	0.1	43735	62059
	livestock food production-milk	2009	t	58918	uniform	0.1	48713.1	69122.9
	livestock food production-milk	2010	t	61530	uniform	0.1	50872.7	72187.3
	livestock food production-milk	2011	t	61147	uniform	0.1	50556	71738
	livestock food production-milk	2012	t	57379	uniform	0.1	47440.7	67317.3
	livestock food production-milk	2013	t	59137	uniform	0.1	48894.2	69379.8
	livestock food production-milk	2014	t	59227	uniform	0.1	48968.6	69485.4
	livestock food production-milk	2015	t	48756	uniform	0.1	40311.2	57200.8
	livestock food production-honey	1995	t	163	uniform	0.1	134.768	191.232
	livestock food production-honey	1996	t	162	uniform	0.1	133.941	190.059
	livestock food production-honey	1997	t	307	uniform	0.1	253.826	360.174
	livestock food production-honey	1998	t	344	uniform	0.1	284.417	403.583
	livestock food production-honey	1999	t	361	uniform	0.1	298.473	423.527
	livestock food production-honey	2000	t	607	uniform	0.1	501.865	712.135
	livestock food production-honey	2001	t	564	uniform	0.1	466.312	661.688
	livestock food production-honey	2002	t	323	uniform	0.1	267.055	378.945
	livestock food production-honey	2003	t	305	uniform	0.1	252.172	357.828
	livestock food production-honey	2004	t	339	uniform	0.1	280.283	397.717
	livestock food production-honey	2005	t	766	uniform	0.1	633.325	898.675
	livestock food production-honey	2006	t	643	uniform	0.1	531.629	754.371
	livestock food production-honey	2007	t	623	uniform	0.1	515.093	730.907
	livestock food production-honey	2008	t	765	uniform	0.1	632.498	897.502
	livestock food production-honey	2009	t	874	uniform	0.1	722.619	1025.38
	livestock food production-honey	2010	t	938	uniform	0.1	775.534	1100.47
	livestock food production-honey	2011	t	997	uniform	0.1	824.315	1169.69
	livestock food production-honey	2012	t	1017	uniform	0.1	840.85	1193.15
	livestock food production-honey	2013	t	939	uniform	0.1	776.36	1101.64
	livestock food production-honey	2014	t	968	uniform	0.1	800.337	1135.66
	livestock food production-honey	2015	t	1407	uniform	0.1	1163.3	1650.7
	livestock material production-leather	1995	t	18178.8	uniform	0.1	15030.1	21327.4
	livestock material production-leather	1996	t	25647.6	uniform	0.1	21205.3	30089.9
	livestock material production-leather	1997	t	28024.8	uniform	0.1	23170.8	32878.8
	livestock material production-leather	1998	t	29026.8	uniform	0.1	23999.2	34054.4
	livestock material production-leather	1999	t	30800.4	uniform	0.1	25465.6	36135.2
	livestock material production-leather	2000	t	33210	uniform	0.1	27457.9	38962.1
	livestock material production-leather	2001	t	25144.8	uniform	0.1	20789.6	29500
	livestock material production-leather	2002	t	27765.6	uniform	0.1	22956.5	32574.7
	livestock material production-leather	2003	t	29737.2	uniform	0.1	24586.6	34887.8
	livestock material production-leather	2004	t	20302.8	uniform	0.1	16786.3	23819.3
	livestock material production-leather	2005	t	21566.4	uniform	0.1	17831	25301.8
	livestock material production-leather	2006	t	21670.8	uniform	0.1	17917.3	25424.3
	livestock material production-leather	2007	t	21462	uniform	0.1	17744.7	25179.3
	livestock material production-leather	2008	t	24265.2	uniform	0.1	20062.3	28468.1
	livestock material production-leather	2009	t	18944.4	uniform	0.1	15663.1	22225.7
	livestock material production-leather	2010	t	13284	uniform	0.1	10983.1	15584.9
	livestock material production-leather	2011	t	11647.2	uniform	0.1	9629.85	13664.6
	livestock material production-leather	2012	t	12850.8	uniform	0.1	10625	15076.6
	livestock material production-leather	2013	t	11164.8	uniform	0.1	9231	13098.6
	livestock material production-leather	2014	t	9907.2	uniform	0.1	8191.22	11623.2
	livestock material production-leather	2015	t	9300	uniform	0.1	7689.19	10910.8
	livestock material production-silk	1995	t	677	uniform	0.1	559.74	794.26
	livestock material production-silk	1996	t	602	uniform	0.1	497.731	706.269
	livestock material production-silk	1997	t	336	uniform	0.1	277.803	394.197
	livestock material production-silk	1998	t	193	uniform	0.1	159.571	226.429
	livestock material production-silk	1999	t	24	uniform	0.1	19.8431	28.1569
	livestock material production-silk	2000	t	13	uniform	0.1	10.7483	15.2517
	livestock material production-silk	2001	t	0	uniform	0.1	0	0
	livestock material production-silk	2002	t	0	uniform	0.1	0	0
	livestock material production-silk	2003	t	0	uniform	0.1	0	0
	livestock material production-silk	2004	t	0	uniform	0.1	0	0
	livestock material production-silk	2005	t	0	uniform	0.1	0	0
	livestock material production-silk	2006	t	0	uniform	0.1	0	0
	livestock material production-silk	2007	t	0	uniform	0.1	0	0
	livestock material production-silk	2008	t	0	uniform	0.1	0	0
	livestock material production-silk	2009	t	0	uniform	0.1	0	0
	livestock material production-silk	2010	t	0	uniform	0.1	0	0
	livestock material production-silk	2011	t	0	uniform	0.1	0	0
	livestock material production-silk	2012	t	0	uniform	0.1	0	0
	livestock material production-silk	2013	t	0	uniform	0.1	0	0
	livestock material production-silk	2014	t	0	uniform	0.1	0	0
	livestock material production-silk	2015	t	0	uniform	0.1	0	0
	livestock material production-wool	1995	t	1186	uniform	0.1	980.579	1391.42
	livestock material production-wool	1996	t	275	uniform	0.1	227.369	322.631
	livestock material production-wool	1997	t	420	uniform	0.1	347.254	492.746
	livestock material production-wool	1998	t	562	uniform	0.1	464.659	659.341
	livestock material production-wool	1999	t	750	uniform	0.1	620.096	879.904
	livestock material production-wool	2000	t	456	uniform	0.1	377.018	534.982
	livestock material production-wool	2001	t	337	uniform	0.1	278.63	395.37
	livestock material production-wool	2002	t	1029	uniform	0.1	850.772	1207.23
	livestock material production-wool	2003	t	1722	uniform	0.1	1423.74	2020.26
	livestock material production-wool	2004	t	1853	uniform	0.1	1532.05	2173.95
	livestock material production-wool	2005	t	1664	uniform	0.1	1375.79	1952.21
	livestock material production-wool	2006	t	460	uniform	0.1	380.326	539.674
	livestock material production-wool	2007	t	167	uniform	0.1	138.075	195.925
	livestock material production-wool	2008	t	4744	uniform	0.1	3922.32	5565.68
	livestock material production-wool	2009	t	1395	uniform	0.1	1153.38	1636.62
	livestock material production-wool	2010	t	3119	uniform	0.1	2578.77	3659.23
	livestock material production-wool	2011	t	2840	uniform	0.1	2348.1	3331.9
	livestock material production-wool	2012	t	2736	uniform	0.1	2262.11	3209.89
	livestock material production-wool	2013	t	0	uniform	0.1	0	0
	livestock material production-wool	2014	t	0	uniform	0.1	0	0
	livestock material production-wool	2015	t	0	uniform	0.1	0	0
	forest area	1995	ha	308600	uniform	0.1	255149	362051
	forest area	1996	ha	308600	uniform	0.1	255149	362051
	forest area	1997	ha	308600	uniform	0.1	255149	362051
	forest area	1998	ha	308600	uniform	0.1	255149	362051
	forest area	1999	ha	308600	uniform	0.1	255149	362051
	forest area	2000	ha	308800	uniform	0.1	255314	362286
	forest area	2001	ha	308100	uniform	0.1	254736	361464
	forest area	2002	ha	308000	uniform	0.1	254653	361347
	forest area	2003	ha	307300	uniform	0.1	254074	360526
	forest area	2004	ha	296600	uniform	0.1	245227	347973
	forest area	2005	ha	299000	uniform	0.1	247212	350788
	forest area	2006	ha	297900	uniform	0.1	246302	349498
	forest area	2007	ha	297100	uniform	0.1	245641	348559
	forest area	2008	ha	296500	uniform	0.1	245145	347855
	forest area	2009	ha	295600	uniform	0.1	244401	346799
	forest area	2010	ha	294700	uniform	0.1	243656	345744
	forest area	2011	ha	294000	uniform	0.1	243078	344922
	forest area	2012	ha	293300	uniform	0.1	242499	344101
	forest area	2013	ha	292700	uniform	0.1	242003	343397
	forest area	2014	ha	292200	uniform	0.1	241589	342811
	forest area	2015	ha	292200	uniform	0.1	241589	342811
	wood production	1995	t	36774	uniform	0.1	30404.6	43143.4
	wood production	1996	t	37746	uniform	0.1	31208.2	44283.8
	wood production	1997	t	37530	uniform	0.1	31029.6	44030.4
	wood production	1998	t	31806	uniform	0.1	26297	37315
	wood production	1999	t	34452	uniform	0.1	28484.7	40419.3
	wood production	2000	t	38070	uniform	0.1	31476.1	44663.9
	wood production	2001	t	31698	uniform	0.1	26207.7	37188.3
	wood production	2002	t	19548	uniform	0.1	16162.2	22933.8
	wood production	2003	t	18414	uniform	0.1	15224.6	21603.4
	wood production	2004	t	23598	uniform	0.1	19510.7	27685.3
	wood production	2005	t	23544	uniform	0.1	19466.1	27621.9
	wood production	2006	t	31536	uniform	0.1	26073.8	36998.2
	wood production	2007	t	78748.2	uniform	0.1	65108.6	92387.8
	wood production	2008	t	86274.2	uniform	0.1	71331.1	101217
	wood production	2009	t	86656.5	uniform	0.1	71647.2	101666
	wood production	2010	t	87038.8	uniform	0.1	71963.3	102114
	wood production	2011	t	95062.4	uniform	0.1	78597.1	111528
	wood production	2012	t	103086	uniform	0.1	85231	120941
	wood production	2013	t	107957	uniform	0.1	89258.1	126655
	wood production	2014	t	103107	uniform	0.1	85248.4	120966
	wood production	2015	t	117198	uniform	0.1	96899	137498
	urban green area	1995	ha	27198	uniform	0.1	22487.2	31908.8
	urban green area	1996	ha	27248	uniform	0.1	22528.5	31967.5
	urban green area	1997	ha	32184	uniform	0.1	26609.6	37758.4
	urban green area	1998	ha	32340	uniform	0.1	26738.5	37941.5
	urban green area	1999	ha	32961	uniform	0.1	27252	38670
	urban green area	2000	ha	45473	uniform	0.1	37596.8	53349.2
	urban green area	2001	ha	99144	uniform	0.1	81971.8	116316
	urban green area	2002	ha	103678	uniform	0.1	85720.4	121636
	urban green area	2003	ha	105158	uniform	0.1	86944.1	123372
	urban green area	2004	ha	109014	uniform	0.1	90132.2	127896
	urban green area	2005	ha	118832	uniform	0.1	98249.7	139414
	urban green area	2006	ha	115361	uniform	0.1	95379.9	135342
	urban green area	2007	ha	116516	uniform	0.1	96334.8	136697
	urban green area	2008	ha	122998	uniform	0.1	101694	144302
	urban green area	2009	ha	124420	uniform	0.1	102870	145970
	urban green area	2010	ha	128004	uniform	0.1	105833	150175
	urban green area	2011	ha	129740	uniform	0.1	107268	152212
	urban green area	2012	ha	130544	uniform	0.1	107933	153155
	urban green area	2013	ha	131444	uniform	0.1	108677	154211
	urban green area	2014	ha	132448	uniform	0.1	109507	155389
	urban green area	2015	ha	141041	uniform	0.1	116612	165470
	aquacultural area	1995	ha	25257	uniform	0.1	20882.4	29631.6
	aquacultural area	1996	ha	27075	uniform	0.1	22385.5	31764.5
	aquacultural area	1997	ha	27953	uniform	0.1	23111.4	32794.6
	aquacultural area	1998	ha	29565	uniform	0.1	24444.2	34685.8
	aquacultural area	1999	ha	28252	uniform	0.1	23358.6	33145.4
	aquacultural area	2000	ha	28654	uniform	0.1	23691	33617
	aquacultural area	2001	ha	29290	uniform	0.1	24216.8	34363.2
	aquacultural area	2002	ha	29462	uniform	0.1	24359	34565
	aquacultural area	2003	ha	29203	uniform	0.1	24144.9	34261.1
	aquacultural area	2004	ha	27207	uniform	0.1	22494.6	31919.4
	aquacultural area	2005	ha	24970	uniform	0.1	20645.1	29294.9
	aquacultural area	2006	ha	25341	uniform	0.1	20951.8	29730.2
	aquacultural area	2007	ha	26472	uniform	0.1	21886.9	31057.1
	aquacultural area	2008	ha	25199	uniform	0.1	20834.4	29563.6
	aquacultural area	2009	ha	28604	uniform	0.1	23649.6	33558.4
	aquacultural area	2010	ha	25134	uniform	0.1	20780.7	29487.3
	aquacultural area	2011	ha	25048	uniform	0.1	20709.6	29386.4
	aquacultural area	2012	ha	24865	uniform	0.1	20558.3	29171.7
	aquacultural area	2013	ha	24924	uniform	0.1	20607	29241
	aquacultural area	2014	ha	24609	uniform	0.1	20346.6	28871.4
	aquacultural area	2015	ha	24562	uniform	0.1	20307.7	28816.3
	aquacultural production	1995	t	136066	uniform	0.1	112499	159633
	aquacultural production	1996	t	164359	uniform	0.1	135891	192827
	aquacultural production	1997	t	176296	uniform	0.1	145761	206831
	aquacultural production	1998	t	198732	uniform	0.1	164311	233153
	aquacultural production	1999	t	201030	uniform	0.1	166211	235849
	aquacultural production	2000	t	206277	uniform	0.1	170549	242005
	aquacultural production	2001	t	215241	uniform	0.1	177960	252522
	aquacultural production	2002	t	222205	uniform	0.1	183718	260692
	aquacultural production	2003	t	240528	uniform	0.1	198867	282189
	aquacultural production	2004	t	257295	uniform	0.1	212730	301860
	aquacultural production	2005	t	270594	uniform	0.1	223726	317462
	aquacultural production	2006	t	303848	uniform	0.1	251220	356476
	aquacultural production	2007	t	313143	uniform	0.1	258905	367381
	aquacultural production	2008	t	301829	uniform	0.1	249551	354107
	aquacultural production	2009	t	308086	uniform	0.1	254724	361448
	aquacultural production	2010	t	310783	uniform	0.1	256954	364612
	aquacultural production	2011	t	323180	uniform	0.1	267204	379156
	aquacultural production	2012	t	335529	uniform	0.1	277414	393644
	aquacultural production	2013	t	345192	uniform	0.1	285403	404981
	aquacultural production	2014	t	345925	uniform	0.1	286009	405841
	aquacultural production	2015	t	351039	uniform	0.1	290237	411841
	area of study area	all	ha	743440	uniform	0.1	614672	872208
	area of surface water	all	ha	74400	uniform	0.1	61513.5	87286.5
	utilization rate of garbage	1995	%	0.566	uniform	0.2	0.369932	0.762068
	utilization rate of garbage	1996	%	0.566	uniform	0.2	0.369932	0.762068
	utilization rate of garbage	1997	%	0.74	uniform	0.2	0.483656	0.996344
	utilization rate of garbage	1998	%	0.787	uniform	0.2	0.514375	1
	utilization rate of garbage	1999	%	0.899	uniform	0.2	0.587577	1
	utilization rate of garbage	2000	%	0.8471	uniform	0.2	0.553656	1
	utilization rate of garbage	2001	%	0.927	uniform	0.2	0.605878	1
	utilization rate of garbage	2002	%	0.9265	uniform	0.2	0.605551	1
	utilization rate of garbage	2003	%	0.8855	uniform	0.2	0.578754	1
	utilization rate of garbage	2004	%	0.8709	uniform	0.2	0.569211	1
	utilization rate of garbage	2005	%	0.9214	uniform	0.2	0.602218	1
	utilization rate of garbage	2006	%	0.911	uniform	0.2	0.59542	1
	utilization rate of garbage	2007	%	0.91	uniform	0.2	0.594767	1
	utilization rate of garbage	2008	%	0.912	uniform	0.2	0.596074	1
	utilization rate of garbage	2009	%	0.924	uniform	0.2	0.603917	1
	utilization rate of garbage	2010	%	0.898	uniform	0.2	0.586924	1
	utilization rate of garbage	2011	%	0.916	uniform	0.2	0.598688	1
	utilization rate of garbage	2012	%	0.934	uniform	0.2	0.610453	1
	utilization rate of garbage	2013	%	0.952	uniform	0.2	0.622218	1
	utilization rate of garbage	2014	%	0.9437	uniform	0.2	0.616793	1
	utilization rate of garbage	2015	%	0.9437	uniform	0.2	0.616793	1
	disposal rate of garbage	1995	%	0.356	uniform	0.2	0.232678	0.479322
	disposal rate of garbage	1996	%	0.374	uniform	0.2	0.244443	0.503557
	disposal rate of garbage	1997	%	0.21	uniform	0.2	0.137254	0.282746
	disposal rate of garbage	1998	%	0.173	uniform	0.2	0.113071	0.232929
	disposal rate of garbage	1999	%	0.091	uniform	0.2	0.0594767	0.122523
	disposal rate of garbage	2000	%	0.1329	uniform	0.2	0.0868621	0.178938
	disposal rate of garbage	2001	%	0.0665	uniform	0.2	0.0434637	0.0895363
	disposal rate of garbage	2002	%	0.0593	uniform	0.2	0.0387579	0.0798421
	disposal rate of garbage	2003	%	0.0941	uniform	0.2	0.0615028	0.126697
	disposal rate of garbage	2004	%	0.0995	uniform	0.2	0.0650322	0.133968
	disposal rate of garbage	2005	%	0.072	uniform	0.2	0.0470585	0.0969415
	disposal rate of garbage	2006	%	0.068	uniform	0.2	0.0444441	0.0915559
	disposal rate of garbage	2007	%	0.064	uniform	0.2	0.0418297	0.0861703
	disposal rate of garbage	2008	%	0.066	uniform	0.2	0.0431369	0.0888631
	disposal rate of garbage	2009	%	0.066	uniform	0.2	0.0431369	0.0888631
	disposal rate of garbage	2010	%	0.096	uniform	0.2	0.0627446	0.129255
	disposal rate of garbage	2011	%	0.0771667	uniform	0.2	0.0504353	0.103898
	disposal rate of garbage	2012	%	0.0583333	uniform	0.2	0.0381261	0.0785406
	disposal rate of garbage	2013	%	0.0395	uniform	0.2	0.0258168	0.0531832
	disposal rate of garbage	2014	%	0.0498	uniform	0.2	0.0325488	0.0670512
	disposal rate of garbage	2015	%	0.0498	uniform	0.2	0.0325488	0.0670512
	disposal rate of domestic wastewater	1995	%	0.1	uniform	0.2	0.065359	0.134641
	disposal rate of domestic wastewater	1996	%	0.1	uniform	0.2	0.065359	0.134641
	disposal rate of domestic wastewater	1997	%	0.1	uniform	0.2	0.065359	0.134641
	disposal rate of domestic wastewater	1998	%	0.1	uniform	0.2	0.065359	0.134641
	disposal rate of domestic wastewater	1999	%	0.1	uniform	0.2	0.065359	0.134641
	disposal rate of domestic wastewater	2000	%	0.1	uniform	0.2	0.065359	0.134641
	disposal rate of domestic wastewater	2001	%	0.1655	uniform	0.2	0.108169	0.222831
	disposal rate of domestic wastewater	2002	%	0.2115	uniform	0.2	0.138234	0.284766
	disposal rate of domestic wastewater	2003	%	0.2469	uniform	0.2	0.161371	0.332429
	disposal rate of domestic wastewater	2004	%	0.3574	uniform	0.2	0.233593	0.481207
	disposal rate of domestic wastewater	2005	%	0.402	uniform	0.2	0.262743	0.541257
	disposal rate of domestic wastewater	2006	%	0.427	uniform	0.2	0.279083	0.574917
	disposal rate of domestic wastewater	2007	%	0.502	uniform	0.2	0.328102	0.675898
	disposal rate of domestic wastewater	2008	%	0.559	uniform	0.2	0.365357	0.752643
	disposal rate of domestic wastewater	2009	%	0.7843	uniform	0.2	0.512611	1
	disposal rate of domestic wastewater	2010	%	0.881	uniform	0.2	0.575813	1
	disposal rate of domestic wastewater	2011	%	0.7943	uniform	0.2	0.519146	1
	disposal rate of domestic wastewater	2012	%	0.827	uniform	0.2	0.540519	1
	disposal rate of domestic wastewater	2013	%	0.9138	uniform	0.2	0.59725	1
	disposal rate of domestic wastewater	2014	%	0.9257	uniform	0.2	0.605028	1
	disposal rate of domestic wastewater	2015	%	0.9322	uniform	0.2	0.609276	1
	import of crops-rice	1995	t	227792	uniform	0.2	148883	306701
	import of crops-rice	1996	t	144546	uniform	0.2	94473.8	194618
	import of crops-rice	1997	t	178857	uniform	0.2	116899	240815
	import of crops-rice	1998	t	209039	uniform	0.2	136626	281452
	import of crops-rice	1999	t	205932	uniform	0.2	134595	277269
	import of crops-rice	2000	t	160948	uniform	0.2	105194	216702
	import of crops-rice	2001	t	351696	uniform	0.2	229865	473527
	import of crops-rice	2002	t	193407	uniform	0.2	126409	260405
	import of crops-rice	2003	t	182531	uniform	0.2	119300	245762
	import of crops-rice	2004	t	364344	uniform	0.2	238132	490556
	import of crops-rice	2005	t	368682	uniform	0.2	240967	496397
	import of crops-rice	2006	t	387615	uniform	0.2	253341	521889
	import of crops-rice	2007	t	246495	uniform	0.2	161107	331883
	import of crops-rice	2008	t	163996	uniform	0.2	107186	220806
	import of crops-rice	2009	t	340298	uniform	0.2	222415	458181
	import of crops-rice	2010	t	538070	uniform	0.2	351677	724463
	import of crops-rice	2011	t	398788	uniform	0.2	260644	536932
	import of crops-rice	2012	t	947874	uniform	0.2	619521	1.27623e+06
	import of crops-rice	2013	t	1036579	uniform	0.2	677498	1.39566e+06
	import of crops-rice	2014	t	2272999	uniform	0.2	1.48561e+06	3.06039e+06
	import of crops-rice	2015	t	3669045	uniform	0.2	2.39805e+06	4.94004e+06
	import of crops-soybean	1995	t	0	uniform	0.2	0	0
	import of crops-soybean	1996	t	0	uniform	0.2	0	0
	import of crops-soybean	1997	t	0	uniform	0.2	0	0
	import of crops-soybean	1998	t	0	uniform	0.2	0	0
	import of crops-soybean	1999	t	0	uniform	0.2	0	0
	import of crops-soybean	2000	t	0	uniform	0.2	0	0
	import of crops-soybean	2001	t	0	uniform	0.2	0	0
	import of crops-soybean	2002	t	0	uniform	0.2	0	0
	import of crops-soybean	2003	t	607397	uniform	0.2	396989	817805
	import of crops-soybean	2004	t	588034	uniform	0.2	384333	791735
	import of crops-soybean	2005	t	571438	uniform	0.2	373486	769390
	import of crops-soybean	2006	t	866183	uniform	0.2	566128	1.16624e+06
	import of crops-soybean	2007	t	1298981	uniform	0.2	849001	1.74896e+06
	import of crops-soybean	2008	t	1095484	uniform	0.2	715997	1.47497e+06
	import of crops-soybean	2009	t	1552727	uniform	0.2	1.01485e+06	2.09061e+06
	import of crops-soybean	2010	t	1558398	uniform	0.2	1.01855e+06	2.09824e+06
	import of crops-soybean	2011	t	1469424	uniform	0.2	960401	1.97845e+06
	import of crops-soybean	2012	t	1655391	uniform	0.2	1.08195e+06	2.22884e+06
	import of crops-soybean	2013	t	1177923	uniform	0.2	769879	1.58597e+06
	import of crops-soybean	2014	t	1743988	uniform	0.2	1.13985e+06	2.34812e+06
	import of crops-soybean	2015	t	1789190	uniform	0.2	1.1694e+06	2.40898e+06
	import of crops-fruit	1995	t	0	uniform	0.2	0	0
	import of crops-fruit	1996	t	0	uniform	0.2	0	0
	import of crops-fruit	1997	t	0	uniform	0.2	0	0
	import of crops-fruit	1998	t	0	uniform	0.2	0	0
	import of crops-fruit	1999	t	0	uniform	0.2	0	0
	import of crops-fruit	2000	t	0	uniform	0.2	0	0
	import of crops-fruit	2001	t	63895	uniform	0.2	41761.1	86028.9
	import of crops-fruit	2002	t	78335	uniform	0.2	51199	105471
	import of crops-fruit	2003	t	103032	uniform	0.2	67340.7	138723
	import of crops-fruit	2004	t	89148	uniform	0.2	58266.2	120030
	import of crops-fruit	2005	t	76899	uniform	0.2	50260.4	103538
	import of crops-fruit	2006	t	62050	uniform	0.2	40555.2	83544.8
	import of crops-fruit	2007	t	58958	uniform	0.2	38534.3	79381.7
	import of crops-fruit	2008	t	88988	uniform	0.2	58161.7	119814
	import of crops-fruit	2009	t	97507	uniform	0.2	63729.6	131284
	import of crops-fruit	2010	t	136246	uniform	0.2	89049	183443
	import of crops-fruit	2011	t	120559	uniform	0.2	78796.1	162322
	import of crops-fruit	2012	t	77248	uniform	0.2	50488.5	104007
	import of crops-fruit	2013	t	87640	uniform	0.2	57280.6	117999
	import of crops-fruit	2014	t	81634	uniform	0.2	53355.2	109913
	import of crops-fruit	2015	t	103637	uniform	0.2	67736.1	139538
	export of crops_rice	1995	t	13316	uniform	0.2	8703.2	17928.8
	export of crops_rice	1996	t	9139	uniform	0.2	5973.16	12304.8
	export of crops_rice	1997	t	10747	uniform	0.2	7024.13	14469.9
	export of crops_rice	1998	t	16600	uniform	0.2	10849.6	22350.4
	export of crops_rice	1999	t	10691	uniform	0.2	6987.53	14394.5
	export of crops_rice	2000	t	61802	uniform	0.2	40393.2	83210.8
	export of crops_rice	2001	t	24472	uniform	0.2	15994.7	32949.3
	export of crops_rice	2002	t	36020	uniform	0.2	23542.3	48497.7
	export of crops_rice	2003	t	31969	uniform	0.2	20894.6	43043.4
	export of crops_rice	2004	t	24164	uniform	0.2	15793.3	32534.7
	export of crops_rice	2005	t	24534	uniform	0.2	16035.2	33032.8
	export of crops_rice	2006	t	38470	uniform	0.2	25143.6	51796.4
	export of crops_rice	2007	t	80840	uniform	0.2	52836.2	108844
	export of crops_rice	2008	t	3768	uniform	0.2	2462.73	5073.27
	export of crops_rice	2009	t	1316	uniform	0.2	860.124	1771.88
	export of crops_rice	2010	t	7933	uniform	0.2	5184.93	10681.1
	export of crops_rice	2011	t	4721	uniform	0.2	3085.6	6356.4
	export of crops_rice	2012	t	598	uniform	0.2	390.847	805.153
	export of crops_rice	2013	t	23	uniform	0.2	15.0326	30.9674
	export of crops_rice	2014	t	1311	uniform	0.2	856.856	1765.14
	export of crops_rice	2015	t	0	uniform	0.2	0	0
	export of crops_vegetables	1995	t	63310	uniform	0.2	41378.8	85241.2
	export of crops_vegetables	1996	t	62214	uniform	0.2	40662.4	83765.6
	export of crops_vegetables	1997	t	62442	uniform	0.2	40811.5	84072.5
	export of crops_vegetables	1998	t	51809	uniform	0.2	33861.8	69756.2
	export of crops_vegetables	1999	t	47136	uniform	0.2	30807.6	63464.4
	export of crops_vegetables	2000	t	59421	uniform	0.2	38837	80005
	export of crops_vegetables	2001	t	48618	uniform	0.2	31776.2	65459.8
	export of crops_vegetables	2002	t	29978	uniform	0.2	19593.3	40362.7
	export of crops_vegetables	2003	t	28839	uniform	0.2	18848.9	38829.1
	export of crops_vegetables	2004	t	43566	uniform	0.2	28474.3	58657.7
	export of crops_vegetables	2005	t	52315	uniform	0.2	34192.6	70437.4
	export of crops_vegetables	2006	t	49439	uniform	0.2	32312.8	66565.2
	export of crops_vegetables	2007	t	46395	uniform	0.2	30323.3	62466.7
	export of crops_vegetables	2008	t	72042	uniform	0.2	47085.9	96998.1
	export of crops_vegetables	2009	t	66698	uniform	0.2	43593.1	89802.9
	export of crops_vegetables	2010	t	44189	uniform	0.2	28881.5	59496.5
	export of crops_vegetables	2011	t	37096	uniform	0.2	24245.6	49946.4
	export of crops_vegetables	2012	t	31125	uniform	0.2	20343	41907
	export of crops_vegetables	2013	t	31255	uniform	0.2	20428	42082
	export of crops_vegetables	2014	t	41790	uniform	0.2	27313.5	56266.5
	export of crops_vegetables	2015	t	30665	uniform	0.2	20042.3	41287.7
	export of crops_fruit	1995	t	26274	uniform	0.2	17172.4	35375.6
	export of crops_fruit	1996	t	16179	uniform	0.2	10574.4	21783.6
	export of crops_fruit	1997	t	23989	uniform	0.2	15679	32299
	export of crops_fruit	1998	t	25912	uniform	0.2	16935.8	34888.2
	export of crops_fruit	1999	t	20610	uniform	0.2	13470.5	27749.5
	export of crops_fruit	2000	t	16889	uniform	0.2	11038.5	22739.5
	export of crops_fruit	2001	t	25841	uniform	0.2	16889.4	34792.6
	export of crops_fruit	2002	t	13032	uniform	0.2	8517.58	17546.4
	export of crops_fruit	2003	t	6776	uniform	0.2	4428.72	9123.28
	export of crops_fruit	2004	t	9092	uniform	0.2	5942.44	12241.6
	export of crops_fruit	2005	t	8445	uniform	0.2	5519.57	11370.4
	export of crops_fruit	2006	t	3748	uniform	0.2	2449.65	5046.35
	export of crops_fruit	2007	t	2166	uniform	0.2	1415.68	2916.32
	export of crops_fruit	2008	t	1509	uniform	0.2	986.267	2031.73
	export of crops_fruit	2009	t	3990	uniform	0.2	2607.82	5372.18
	export of crops_fruit	2010	t	2424	uniform	0.2	1584.3	3263.7
	export of crops_fruit	2011	t	1563	uniform	0.2	1021.56	2104.44
	export of crops_fruit	2012	t	2734	uniform	0.2	1786.91	3681.09
	export of crops_fruit	2013	t	2379	uniform	0.2	1554.89	3203.11
	export of crops_fruit	2014	t	1535	uniform	0.2	1003.26	2066.74
	export of crops_fruit	2015	t	938	uniform	0.2	613.067	1262.93
	export of livestock-pig	1995	thousand cap	210	uniform	0.2	137.254	282.746
	export of livestock-pig	1996	thousand cap	190	uniform	0.2	124.182	255.818
	export of livestock-pig	1997	thousand cap	180	uniform	0.2	117.646	242.354
	export of livestock-pig	1998	thousand cap	170	uniform	0.2	111.11	228.89
	export of livestock-pig	1999	thousand cap	140	uniform	0.2	91.5026	188.497
	export of livestock-pig	2000	thousand cap	150	uniform	0.2	98.0385	201.962
	export of livestock-pig	2001	thousand cap	140	uniform	0.2	91.5026	188.497
	export of livestock-pig	2002	thousand cap	90	uniform	0.2	58.8231	121.177
	export of livestock-pig	2003	thousand cap	80	uniform	0.2	52.2872	107.713
	export of livestock-pig	2004	thousand cap	110	uniform	0.2	71.8949	148.105
	export of livestock-pig	2005	thousand cap	90	uniform	0.2	58.8231	121.177
	export of livestock-pig	2006	thousand cap	80	uniform	0.2	52.2872	107.713
	export of livestock-pig	2007	thousand cap	90	uniform	0.2	58.8231	121.177
	export of livestock-pig	2008	thousand cap	120	uniform	0.2	78.4308	161.569
	export of livestock-pig	2009	thousand cap	200	uniform	0.2	130.718	269.282
	export of livestock-pig	2010	thousand cap	230	uniform	0.2	150.326	309.674
	export of livestock-pig	2011	thousand cap	230	uniform	0.2	150.326	309.674
	export of livestock-pig	2012	thousand cap	250	uniform	0.2	163.397	336.603
	export of livestock-pig	2013	thousand cap	220	uniform	0.2	143.79	296.21
	export of livestock-pig	2014	thousand cap	230	uniform	0.2	150.326	309.674
	export of livestock-pig	2015	thousand cap	240	uniform	0.2	156.862	323.138
	export of livestock-poultry	1995	thousand cap	8260	uniform	0.2	5398.65	11121.3
	export of livestock-poultry	1996	thousand cap	9010	uniform	0.2	5888.84	12131.2
	export of livestock-poultry	1997	thousand cap	7860	uniform	0.2	5137.22	10582.8
	export of livestock-poultry	1998	thousand cap	7990	uniform	0.2	5222.18	10757.8
	export of livestock-poultry	1999	thousand cap	8480	uniform	0.2	5542.44	11417.6
	export of livestock-poultry	2000	thousand cap	8730	uniform	0.2	5705.84	11754.2
	export of livestock-poultry	2001	thousand cap	5750	uniform	0.2	3758.14	7741.86
	export of livestock-poultry	2002	thousand cap	7150	uniform	0.2	4673.17	9626.83
	export of livestock-poultry	2003	thousand cap	7300	uniform	0.2	4771.21	9828.79
	export of livestock-poultry	2004	thousand cap	3950	uniform	0.2	2581.68	5318.32
	export of livestock-poultry	2005	thousand cap	5670	uniform	0.2	3705.85	7634.15
	export of livestock-poultry	2006	thousand cap	4060	uniform	0.2	2653.57	5466.43
	export of livestock-poultry	2007	thousand cap	3520	uniform	0.2	2300.64	4739.36
	export of livestock-poultry	2008	thousand cap	2360	uniform	0.2	1542.47	3177.53
	export of livestock-poultry	2009	thousand cap	1520	uniform	0.2	993.457	2046.54
	export of livestock-poultry	2010	thousand cap	1530	uniform	0.2	999.992	2060.01
	export of livestock-poultry	2011	thousand cap	1550	uniform	0.2	1013.06	2086.94
	export of livestock-poultry	2012	thousand cap	1610	uniform	0.2	1052.28	2167.72
	export of livestock-poultry	2013	thousand cap	1450	uniform	0.2	947.705	1952.29
	export of livestock-poultry	2014	thousand cap	1050	uniform	0.2	686.269	1413.73
	export of livestock-poultry	2015	thousand cap	880	uniform	0.2	575.159	1184.84
	export of livestock products-pork	1995	t	4240	uniform	0.2	2771.22	5708.78
	export of livestock products-pork	1996	t	1974	uniform	0.2	1290.19	2657.81
	export of livestock products-pork	1997	t	7783	uniform	0.2	5086.89	10479.1
	export of livestock products-pork	1998	t	8997	uniform	0.2	5880.35	12113.7
	export of livestock products-pork	1999	t	16157	uniform	0.2	10560.1	21753.9
	export of livestock products-pork	2000	t	12916	uniform	0.2	8441.77	17390.2
	export of livestock products-pork	2001	t	10457	uniform	0.2	6834.59	14079.4
	export of livestock products-pork	2002	t	6161	uniform	0.2	4026.77	8295.23
	export of livestock products-pork	2003	t	5562	uniform	0.2	3635.27	7488.73
	export of livestock products-pork	2004	t	4746	uniform	0.2	3101.94	6390.06
	export of livestock products-pork	2005	t	4813	uniform	0.2	3145.73	6480.27
	export of livestock products-pork	2006	t	4299	uniform	0.2	2809.78	5788.22
	export of livestock products-pork	2007	t	1840	uniform	0.2	1202.61	2477.39
	export of livestock products-pork	2008	t	0	uniform	0.2	0	0
	export of livestock products-pork	2009	t	0	uniform	0.2	0	0
	export of livestock products-pork	2010	t	0	uniform	0.2	0	0
	export of livestock products-pork	2011	t	0	uniform	0.2	0	0
	export of livestock products-pork	2012	t	0	uniform	0.2	0	0
	export of livestock products-pork	2013	t	0	uniform	0.2	0	0
	export of livestock products-pork	2014	t	0	uniform	0.2	0	0
	export of livestock products-pork	2015	t	0	uniform	0.2	0	0
	export of livestock products-egg	1995	t	2473	uniform	0.2	1616.33	3329.67
	export of livestock products-egg	1996	t	3204	uniform	0.2	2094.1	4313.9
	export of livestock products-egg	1997	t	2182	uniform	0.2	1426.13	2937.87
	export of livestock products-egg	1998	t	1879	uniform	0.2	1228.1	2529.9
	export of livestock products-egg	1999	t	2376	uniform	0.2	1552.93	3199.07
	export of livestock products-egg	2000	t	9166	uniform	0.2	5990.8	12341.2
	export of livestock products-egg	2001	t	6156	uniform	0.2	4023.5	8288.5
	export of livestock products-egg	2002	t	26641	uniform	0.2	17412.3	35869.7
	export of livestock products-egg	2003	t	8886	uniform	0.2	5807.8	11964.2
	export of livestock products-egg	2004	t	5128	uniform	0.2	3351.61	6904.39
	export of livestock products-egg	2005	t	0	uniform	0.2	0	0
	export of livestock products-egg	2006	t	0	uniform	0.2	0	0
	export of livestock products-egg	2007	t	0	uniform	0.2	0	0
	export of livestock products-egg	2008	t	0	uniform	0.2	0	0
	export of livestock products-egg	2009	t	0	uniform	0.2	0	0
	export of livestock products-egg	2010	t	0	uniform	0.2	0	0
	export of livestock products-egg	2011	t	0	uniform	0.2	0	0
	export of livestock products-egg	2012	t	0	uniform	0.2	0	0
	export of livestock products-egg	2013	t	0	uniform	0.2	0	0
	export of livestock products-egg	2014	t	0	uniform	0.2	0	0
	export of livestock products-egg	2015	t	0	uniform	0.2	0	0
	export of aquacultural products	1995	t	15043	uniform	0.2	9831.95	20254
	export of aquacultural products	1996	t	9998	uniform	0.2	6534.59	13461.4
	export of aquacultural products	1997	t	14501	uniform	0.2	9477.71	19524.3
	export of aquacultural products	1998	t	15758	uniform	0.2	10299.3	21216.7
	export of aquacultural products	1999	t	19368	uniform	0.2	12658.7	26077.3
	export of aquacultural products	2000	t	15545	uniform	0.2	10160.1	20929.9
	export of aquacultural products	2001	t	22183	uniform	0.2	14498.6	29867.4
	export of aquacultural products	2002	t	20777	uniform	0.2	13579.6	27974.4
	export of aquacultural products	2003	t	19464	uniform	0.2	12721.5	26206.5
	export of aquacultural products	2004	t	18520	uniform	0.2	12104.5	24935.5
	export of aquacultural products	2005	t	17148	uniform	0.2	11207.8	23088.2
	export of aquacultural products	2006	t	19583	uniform	0.2	12799.2	26366.8
	export of aquacultural products	2007	t	15638	uniform	0.2	10220.8	21055.2
	export of aquacultural products	2008	t	8310	uniform	0.2	5431.33	11188.7
	export of aquacultural products	2009	t	11488	uniform	0.2	7508.44	15467.6
	export of aquacultural products	2010	t	10250	uniform	0.2	6699.3	13800.7
	export of aquacultural products	2011	t	11025	uniform	0.2	7205.83	14844.2
	export of aquacultural products	2012	t	13472	uniform	0.2	8805.16	18138.8
	export of aquacultural products	2013	t	11499	uniform	0.2	7515.63	15482.4
	export of aquacultural products	2014	t	9483	uniform	0.2	6197.99	12768
	export of aquacultural products	2015	t	8386	uniform	0.2	5481	11291
	import of industrial products-fertilizer	1995	t	128886	uniform	0.2	84238.6	173533
	import of industrial products-fertilizer	1996	t	223639	uniform	0.2	146168	301110
	import of industrial products-fertilizer	1997	t	177418	uniform	0.2	115959	238877
	import of industrial products-fertilizer	1998	t	74112	uniform	0.2	48438.9	99785.1
	import of industrial products-fertilizer	1999	t	126963	uniform	0.2	82981.7	170944
	import of industrial products-fertilizer	2000	t	311049	uniform	0.2	203298	418800
	import of industrial products-fertilizer	2001	t	280280	uniform	0.2	183188	377372
	import of industrial products-fertilizer	2002	t	218481	uniform	0.2	142797	294165
	import of industrial products-fertilizer	2003	t	190865	uniform	0.2	124747	256983
	import of industrial products-fertilizer	2004	t	69944	uniform	0.2	45714.7	94173.3
	import of industrial products-fertilizer	2005	t	54109	uniform	0.2	35365.1	72852.9
	import of industrial products-fertilizer	2006	t	707	uniform	0.2	462.088	951.912
	import of industrial products-fertilizer	2007	t	2192	uniform	0.2	1432.67	2951.33
	import of industrial products-fertilizer	2008	t	1058	uniform	0.2	691.498	1424.5
	import of industrial products-fertilizer	2009	t	337	uniform	0.2	220.26	453.74
	import of industrial products-fertilizer	2010	t	383	uniform	0.2	250.325	515.675
	import of industrial products-fertilizer	2011	t	441	uniform	0.2	288.233	593.767
	import of industrial products-fertilizer	2012	t	238	uniform	0.2	155.554	320.446
	import of industrial products-fertilizer	2013	t	1388	uniform	0.2	907.183	1868.82
	import of industrial products-fertilizer	2014	t	767	uniform	0.2	501.303	1032.7
	import of industrial products-fertilizer	2015	t	405	uniform	0.2	264.704	545.296
	import of industrial products-drugs	1995	t	1238	uniform	0.2	809.144	1666.86
	import of industrial products-drugs	1996	t	1141	uniform	0.2	745.746	1536.25
	import of industrial products-drugs	1997	t	639	uniform	0.2	417.644	860.356
	import of industrial products-drugs	1998	t	676	uniform	0.2	441.827	910.173
	import of industrial products-drugs	1999	t	734	uniform	0.2	479.735	988.265
	import of industrial products-drugs	2000	t	858	uniform	0.2	560.78	1155.22
	import of industrial products-drugs	2001	t	983	uniform	0.2	642.479	1323.52
	import of industrial products-drugs	2002	t	1902	uniform	0.2	1243.13	2560.87
	import of industrial products-drugs	2003	t	1790	uniform	0.2	1169.93	2410.07
	import of industrial products-drugs	2004	t	2283	uniform	0.2	1492.15	3073.85
	import of industrial products-drugs	2005	t	2618	uniform	0.2	1711.1	3524.9
	import of industrial products-drugs	2006	t	2094	uniform	0.2	1368.62	2819.38
	import of industrial products-drugs	2007	t	2383	uniform	0.2	1557.5	3208.5
	import of industrial products-drugs	2008	t	1966	uniform	0.2	1284.96	2647.04
	import of industrial products-drugs	2009	t	1628	uniform	0.2	1064.04	2191.96
	import of industrial products-drugs	2010	t	2037	uniform	0.2	1331.36	2742.64
	import of industrial products-drugs	2011	t	2335	uniform	0.2	1526.13	3143.87
	import of industrial products-drugs	2012	t	3002	uniform	0.2	1962.08	4041.92
	import of industrial products-drugs	2013	t	4518	uniform	0.2	2952.92	6083.08
	import of industrial products-drugs	2014	t	4904	uniform	0.2	3205.2	6602.8
	import of industrial products-drugs	2015	t	6503	uniform	0.2	4250.29	8755.71
	import of industrial products-plastic	1995	t	443862	uniform	0.2	290104	597620
	import of industrial products-plastic	1996	t	454002	uniform	0.2	296731	611273
	import of industrial products-plastic	1997	t	389600	uniform	0.2	254639	524561
	import of industrial products-plastic	1998	t	433310	uniform	0.2	283207	583413
	import of industrial products-plastic	1999	t	576533	uniform	0.2	376816	776250
	import of industrial products-plastic	2000	t	749031	uniform	0.2	489559	1.0085e+06
	import of industrial products-plastic	2001	t	934313	uniform	0.2	610657	1.25797e+06
	import of industrial products-plastic	2002	t	1088897	uniform	0.2	711692	1.4661e+06
	import of industrial products-plastic	2003	t	1105599	uniform	0.2	722608	1.48859e+06
	import of industrial products-plastic	2004	t	1296854	uniform	0.2	847611	1.7461e+06
	import of industrial products-plastic	2005	t	1170958	uniform	0.2	765326	1.57659e+06
	import of industrial products-plastic	2006	t	1222471	uniform	0.2	798995	1.64595e+06
	import of industrial products-plastic	2007	t	1307557	uniform	0.2	854606	1.76051e+06
	import of industrial products-plastic	2008	t	1207098	uniform	0.2	788947	1.62525e+06
	import of industrial products-plastic	2009	t	1325836	uniform	0.2	866553	1.78512e+06
	import of industrial products-plastic	2010	t	1651402	uniform	0.2	1.07934e+06	2.22346e+06
	import of industrial products-plastic	2011	t	1788236	uniform	0.2	1.16877e+06	2.4077e+06
	import of industrial products-plastic	2012	t	1839213	uniform	0.2	1.20209e+06	2.47634e+06
	import of industrial products-plastic	2013	t	1802085	uniform	0.2	1.17782e+06	2.42635e+06
	import of industrial products-plastic	2014	t	1880642	uniform	0.2	1.22917e+06	2.53212e+06
	import of industrial products-plastic	2015	t	2009611	uniform	0.2	1.31346e+06	2.70576e+06
	import of industrial products-synthetic fiber	1995	t	0	uniform	0.2	0	0
	import of industrial products-synthetic fiber	1996	t	0	uniform	0.2	0	0
	import of industrial products-synthetic fiber	1997	t	0	uniform	0.2	0	0
	import of industrial products-synthetic fiber	1998	t	0	uniform	0.2	0	0
	import of industrial products-synthetic fiber	1999	t	0	uniform	0.2	0	0
	import of industrial products-synthetic fiber	2000	t	0	uniform	0.2	0	0
	import of industrial products-synthetic fiber	2001	t	29011	uniform	0.2	18961.3	39060.7
	import of industrial products-synthetic fiber	2002	t	35750	uniform	0.2	23365.8	48134.2
	import of industrial products-synthetic fiber	2003	t	38026	uniform	0.2	24853.4	51198.6
	import of industrial products-synthetic fiber	2004	t	40603	uniform	0.2	26537.7	54668.3
	import of industrial products-synthetic fiber	2005	t	37451	uniform	0.2	24477.6	50424.4
	import of industrial products-synthetic fiber	2006	t	38260	uniform	0.2	25006.3	51513.7
	import of industrial products-synthetic fiber	2007	t	37292	uniform	0.2	24373.7	50210.3
	import of industrial products-synthetic fiber	2008	t	35898	uniform	0.2	23462.6	48333.4
	import of industrial products-synthetic fiber	2009	t	42412	uniform	0.2	27720.1	57103.9
	import of industrial products-synthetic fiber	2010	t	44705	uniform	0.2	29218.7	60191.3
	import of industrial products-synthetic fiber	2011	t	36939	uniform	0.2	24143	49735
	import of industrial products-synthetic fiber	2012	t	35608	uniform	0.2	23273	47943
	import of industrial products-synthetic fiber	2013	t	40095	uniform	0.2	26205.7	53984.3
	import of industrial products-synthetic fiber	2014	t	29765	uniform	0.2	19454.1	40075.9
	import of industrial products-synthetic fiber	2015	t	34118	uniform	0.2	22299.2	45936.8
	import of industrial products-rubber	1995	t	36557	uniform	0.2	23893.3	49220.7
	import of industrial products-rubber	1996	t	38967	uniform	0.2	25468.4	52465.6
	import of industrial products-rubber	1997	t	45218	uniform	0.2	29554	60882
	import of industrial products-rubber	1998	t	44543	uniform	0.2	29112.9	59973.1
	import of industrial products-rubber	1999	t	50491	uniform	0.2	33000.4	67981.6
	import of industrial products-rubber	2000	t	54926	uniform	0.2	35899.1	73952.9
	import of industrial products-rubber	2001	t	58402	uniform	0.2	38171	78633
	import of industrial products-rubber	2002	t	59132	uniform	0.2	38648.1	79615.9
	import of industrial products-rubber	2003	t	61305	uniform	0.2	40068.3	82541.7
	import of industrial products-rubber	2004	t	75719	uniform	0.2	49489.2	101949
	import of industrial products-rubber	2005	t	72220	uniform	0.2	47202.3	97237.7
	import of industrial products-rubber	2006	t	78913	uniform	0.2	51576.7	106249
	import of industrial products-rubber	2007	t	89483	uniform	0.2	58485.2	120481
	import of industrial products-rubber	2008	t	79114	uniform	0.2	51708.1	106520
	import of industrial products-rubber	2009	t	75510	uniform	0.2	49352.6	101667
	import of industrial products-rubber	2010	t	84402	uniform	0.2	55164.3	113640
	import of industrial products-rubber	2011	t	68728	uniform	0.2	44919.9	92536.1
	import of industrial products-rubber	2012	t	69804	uniform	0.2	45623.2	93984.8
	import of industrial products-rubber	2013	t	67676	uniform	0.2	44232.3	91119.7
	import of industrial products-rubber	2014	t	55536	uniform	0.2	36297.8	74774.2
	import of industrial products-rubber	2015	t	66216	uniform	0.2	43278.1	89153.9
	export of industrial products-drugs	1995	t	6689	uniform	0.2	4371.86	9006.14
	export of industrial products-drugs	1996	t	5251	uniform	0.2	3432	7070
	export of industrial products-drugs	1997	t	5694	uniform	0.2	3721.54	7666.46
	export of industrial products-drugs	1998	t	7235	uniform	0.2	4728.72	9741.28
	export of industrial products-drugs	1999	t	13118	uniform	0.2	8573.79	17662.2
	export of industrial products-drugs	2000	t	14305	uniform	0.2	9349.6	19260.4
	export of industrial products-drugs	2001	t	15617	uniform	0.2	10207.1	21026.9
	export of industrial products-drugs	2002	t	15799	uniform	0.2	10326.1	21271.9
	export of industrial products-drugs	2003	t	15034	uniform	0.2	9826.07	20241.9
	export of industrial products-drugs	2004	t	15434	uniform	0.2	10087.5	20780.5
	export of industrial products-drugs	2005	t	14127	uniform	0.2	9233.26	19020.7
	export of industrial products-drugs	2006	t	16737	uniform	0.2	10939.1	22534.9
	export of industrial products-drugs	2007	t	17688	uniform	0.2	11560.7	23815.3
	export of industrial products-drugs	2008	t	21528	uniform	0.2	14070.5	28985.5
	export of industrial products-drugs	2009	t	18450	uniform	0.2	12058.7	24841.3
	export of industrial products-drugs	2010	t	20060	uniform	0.2	13111	27009
	export of industrial products-drugs	2011	t	23353	uniform	0.2	15263.3	31442.7
	export of industrial products-drugs	2012	t	22162	uniform	0.2	14484.9	29839.1
	export of industrial products-drugs	2013	t	25866	uniform	0.2	16905.8	34826.2
	export of industrial products-drugs	2014	t	27696	uniform	0.2	18101.8	37290.2
	export of industrial products-drugs	2015	t	27157	uniform	0.2	17749.5	36564.5
	export of industrial products-plastic products	1995	t	95299	uniform	0.2	62286.5	128312
	export of industrial products-plastic products	1996	t	85661	uniform	0.2	55987.2	115335
	export of industrial products-plastic products	1997	t	102320	uniform	0.2	66875.3	137765
	export of industrial products-plastic products	1998	t	106810	uniform	0.2	69809.9	143810
	export of industrial products-plastic products	1999	t	114054	uniform	0.2	74544.5	153563
	export of industrial products-plastic products	2000	t	160686	uniform	0.2	105023	216349
	export of industrial products-plastic products	2001	t	163688	uniform	0.2	106985	220391
	export of industrial products-plastic products	2002	t	173624	uniform	0.2	113479	233769
	export of industrial products-plastic products	2003	t	186949	uniform	0.2	122188	251710
	export of industrial products-plastic products	2004	t	223564	uniform	0.2	146119	301009
	export of industrial products-plastic products	2005	t	215059	uniform	0.2	140560	289558
	export of industrial products-plastic products	2006	t	216100	uniform	0.2	141241	290959
	export of industrial products-plastic products	2007	t	225362	uniform	0.2	147294	303430
	export of industrial products-plastic products	2008	t	1706939	uniform	0.2	1.11564e+06	2.29824e+06
	export of industrial products-plastic products	2009	t	168689	uniform	0.2	110253	227125
	export of industrial products-plastic products	2010	t	190668	uniform	0.2	124619	256717
	export of industrial products-plastic products	2011	t	206488	uniform	0.2	134958	278018
	export of industrial products-plastic products	2012	t	209736	uniform	0.2	137081	282391
	export of industrial products-plastic products	2013	t	215549	uniform	0.2	140881	290217
	export of industrial products-plastic products	2014	t	241346	uniform	0.2	157741	324951
	export of industrial products-plastic products	2015	t	300439	uniform	0.2	196364	404514
	export of industrial products-rubber	1995	t	0	uniform	0.2	0	0
	export of industrial products-rubber	1996	t	0	uniform	0.2	0	0
	export of industrial products-rubber	1997	t	0	uniform	0.2	0	0
	export of industrial products-rubber	1998	t	0	uniform	0.2	0	0
	export of industrial products-rubber	1999	t	0	uniform	0.2	0	0
	export of industrial products-rubber	2000	t	0	uniform	0.2	0	0
	export of industrial products-rubber	2001	t	18575	uniform	0.2	12140.4	25009.6
	export of industrial products-rubber	2002	t	20525	uniform	0.2	13414.9	27635.1
	export of industrial products-rubber	2003	t	25050	uniform	0.2	16372.4	33727.6
	export of industrial products-rubber	2004	t	33175	uniform	0.2	21682.8	44667.2
	export of industrial products-rubber	2005	t	36225	uniform	0.2	23676.3	48773.7
	export of industrial products-rubber	2006	t	45200	uniform	0.2	29542.3	60857.7
	export of industrial products-rubber	2007	t	56450	uniform	0.2	36895.1	76004.9
	export of industrial products-rubber	2008	t	47975	uniform	0.2	31356	64594
	export of industrial products-rubber	2009	t	43350	uniform	0.2	28333.1	58366.9
	export of industrial products-rubber	2010	t	44750	uniform	0.2	29248.1	60251.9
	export of industrial products-rubber	2011	t	36850	uniform	0.2	24084.8	49615.2
	export of industrial products-rubber	2012	t	36825	uniform	0.2	24068.4	49581.6
	export of industrial products-rubber	2013	t	30300	uniform	0.2	19803.8	40796.2
	export of industrial products-rubber	2014	t	33975	uniform	0.2	22205.7	45744.3
	export of industrial products-rubber	2015	t	31600	uniform	0.2	20653.4	42546.6
Note 1: For uniform distribution, distributed parameter 1, 2 represent min,max, respectively; for normal distribution, distributed parameter 1, 2 represent mean, variance, respectively; for triangular distribution, distributed parameter 1, 2, 3 represent min, max, mode, respectively
Note 2: All values in Table above has taken the “Unit” into consideration. For exaple, in sheet Parameters, N content of straws-rice is 0.91%, the value 0.0091 has counted the unit(%).

## Sheet: Parameters
Variable	Description	Year	Unit	Value	Distribution	CVs	Distributed Parameter 1	Distributed Parameter 2	Distributed Parameter 3
	symbiotic N fixation rate-legume	all	kg per ha per yr	105	triangle		70	130	115
	symbiotic N fixation rate-peanut	all	kg per ha per yr	112	triangle		72	140	124
	non-symbiotic fixation rate	all	kg per ha per yr	18.75	triangle		15	25	16.25
	harvest index-rice	all	/	0.53	normal	0.2	0.53	0.011236
	harvest index-potato	all	/	0.66	normal	0.2	0.66	0.017424
	harvest index-soybean	all	/	0.5	normal	0.2	0.5	0.01
	harvest index-sugarcane	all	/	0.67	normal	0.2	0.67	0.017956
	harvest index-peanut	all	/	0.55	normal	0.2	0.55	0.0121
	harvest index-cotton	all	/	0.25	normal	0.2	0.25	0.0025
	harvest index-tabocco	all	/	0.5	normal	0.2	0.5	0.01
	harvest index-hemp	all	/	0.36	normal	0.2	0.36	0.005
	N content of straws-rice	all	%	0.0091	normal	0.1	0.0091	8.281e-07
	N content of straws-potato	all	%	0.0251	normal	0.1	0.0251	6.3001e-06
	N content of straws-soybean	all	%	0.021	normal	0.1	0.021	4.41e-06
	N content of straws-sugracane	all	%	0.011	normal	0.1	0.011	1.21e-06
	N content of straws-peanut	all	%	0.0182	normal	0.1	0.0182	3.3124e-06
	N content of straws-cotton	all	%	0.0124	normal	0.1	0.0124	1.5376e-06
	N content of straws-tabocco	all	%	0.0144	normal	0.1	0.0144	2.0736e-06
	N content of straws-hemp	all	%	0.008	normal	0.1	0.008	6.4e-07
	fate of staws-recycled to farmland	1995	%	0.13	uniform	0.3	0.06245	0.19755
	fate of staws-recycled to farmland	1996	%	0.13	uniform	0.3	0.06245	0.19755
	fate of staws-recycled to farmland	1997	%	0.13	uniform	0.3	0.06245	0.19755
	fate of staws-recycled to farmland	1998	%	0.13	uniform	0.3	0.06245	0.19755
	fate of staws-recycled to farmland	1999	%	0.13	uniform	0.3	0.06245	0.19755
	fate of staws-recycled to farmland	2000	%	0.22	uniform	0.3	0.105685	0.334315
	fate of staws-recycled to farmland	2001	%	0.22	uniform	0.3	0.105685	0.334315
	fate of staws-recycled to farmland	2002	%	0.22	uniform	0.3	0.105685	0.334315
	fate of staws-recycled to farmland	2003	%	0.22	uniform	0.3	0.105685	0.334315
	fate of staws-recycled to farmland	2004	%	0.22	uniform	0.3	0.105685	0.334315
	fate of staws-recycled to farmland	2005	%	0.22	uniform	0.3	0.105685	0.334315
	fate of staws-recycled to farmland	2006	%	0.22	uniform	0.3	0.105685	0.334315
	fate of staws-recycled to farmland	2007	%	0.22	uniform	0.3	0.105685	0.334315
	fate of staws-recycled to farmland	2008	%	0.22	uniform	0.3	0.105685	0.334315
	fate of staws-recycled to farmland	2009	%	0.22	uniform	0.3	0.105685	0.334315
	fate of staws-recycled to farmland	2010	%	0.28	uniform	0.3	0.134508	0.425492
	fate of staws-recycled to farmland	2011	%	0.28	uniform	0.3	0.134508	0.425492
	fate of staws-recycled to farmland	2012	%	0.28	uniform	0.3	0.134508	0.425492
	fate of staws-recycled to farmland	2013	%	0.28	uniform	0.3	0.134508	0.425492
	fate of staws-recycled to farmland	2014	%	0.28	uniform	0.3	0.134508	0.425492
	fate of staws-recycled to farmland	2015	%	0.28	uniform	0.3	0.134508	0.425492
	fate of staws-livestock feed	1995	%	0.25	uniform	0.3	0.120096	0.379904
	fate of staws-livestock feed	1996	%	0.25	uniform	0.3	0.120096	0.379904
	fate of staws-livestock feed	1997	%	0.25	uniform	0.3	0.120096	0.379904
	fate of staws-livestock feed	1998	%	0.25	uniform	0.3	0.120096	0.379904
	fate of staws-livestock feed	1999	%	0.25	uniform	0.3	0.120096	0.379904
	fate of staws-livestock feed	2000	%	0.23	uniform	0.3	0.110488	0.349512
	fate of staws-livestock feed	2001	%	0.23	uniform	0.3	0.110488	0.349512
	fate of staws-livestock feed	2002	%	0.23	uniform	0.3	0.110488	0.349512
	fate of staws-livestock feed	2003	%	0.23	uniform	0.3	0.110488	0.349512
	fate of staws-livestock feed	2004	%	0.23	uniform	0.3	0.110488	0.349512
	fate of staws-livestock feed	2005	%	0.23	uniform	0.3	0.110488	0.349512
	fate of staws-livestock feed	2006	%	0.23	uniform	0.3	0.110488	0.349512
	fate of staws-livestock feed	2007	%	0.23	uniform	0.3	0.110488	0.349512
	fate of staws-livestock feed	2008	%	0.23	uniform	0.3	0.110488	0.349512
	fate of staws-livestock feed	2009	%	0.23	uniform	0.3	0.110488	0.349512
	fate of staws-livestock feed	2010	%	0.24	uniform	0.3	0.115292	0.364708
	fate of staws-livestock feed	2011	%	0.24	uniform	0.3	0.115292	0.364708
	fate of staws-livestock feed	2012	%	0.24	uniform	0.3	0.115292	0.364708
	fate of staws-livestock feed	2013	%	0.24	uniform	0.3	0.115292	0.364708
	fate of staws-livestock feed	2014	%	0.24	uniform	0.3	0.115292	0.364708
	fate of staws-livestock feed	2015	%	0.24	uniform	0.3	0.115292	0.364708
	fate of staws-industrial material	1995	%	0.02	uniform	0.3	0.00960769	0.0303923
	fate of staws-industrial material	1996	%	0.02	uniform	0.3	0.00960769	0.0303923
	fate of staws-industrial material	1997	%	0.02	uniform	0.3	0.00960769	0.0303923
	fate of staws-industrial material	1998	%	0.02	uniform	0.3	0.00960769	0.0303923
	fate of staws-industrial material	1999	%	0.02	uniform	0.3	0.00960769	0.0303923
	fate of staws-industrial material	2000	%	0.05	uniform	0.3	0.0240192	0.0759808
	fate of staws-industrial material	2001	%	0.05	uniform	0.3	0.0240192	0.0759808
	fate of staws-industrial material	2002	%	0.05	uniform	0.3	0.0240192	0.0759808
	fate of staws-industrial material	2003	%	0.05	uniform	0.3	0.0240192	0.0759808
	fate of staws-industrial material	2004	%	0.05	uniform	0.3	0.0240192	0.0759808
	fate of staws-industrial material	2005	%	0.05	uniform	0.3	0.0240192	0.0759808
	fate of staws-industrial material	2006	%	0.05	uniform	0.3	0.0240192	0.0759808
	fate of staws-industrial material	2007	%	0.05	uniform	0.3	0.0240192	0.0759808
	fate of staws-industrial material	2008	%	0.05	uniform	0.3	0.0240192	0.0759808
	fate of staws-industrial material	2009	%	0.05	uniform	0.3	0.0240192	0.0759808
	fate of staws-industrial material	2010	%	0.06	uniform	0.3	0.0288231	0.0911769
	fate of staws-industrial material	2011	%	0.06	uniform	0.3	0.0288231	0.0911769
	fate of staws-industrial material	2012	%	0.06	uniform	0.3	0.0288231	0.0911769
	fate of staws-industrial material	2013	%	0.06	uniform	0.3	0.0288231	0.0911769
	fate of staws-industrial material	2014	%	0.06	uniform	0.3	0.0288231	0.0911769
	fate of staws-industrial material	2015	%	0.06	uniform	0.3	0.0288231	0.0911769
	fate of staws-domestic energy	1995	%	0.39	uniform	0.3	0.18735	0.59265
	fate of staws-domestic energy	1996	%	0.39	uniform	0.3	0.18735	0.59265
	fate of staws-domestic energy	1997	%	0.39	uniform	0.3	0.18735	0.59265
	fate of staws-domestic energy	1998	%	0.39	uniform	0.3	0.18735	0.59265
	fate of staws-domestic energy	1999	%	0.39	uniform	0.3	0.18735	0.59265
	fate of staws-domestic energy	2000	%	0.31	uniform	0.3	0.148919	0.471081
	fate of staws-domestic energy	2001	%	0.31	uniform	0.3	0.148919	0.471081
	fate of staws-domestic energy	2002	%	0.31	uniform	0.3	0.148919	0.471081
	fate of staws-domestic energy	2003	%	0.31	uniform	0.3	0.148919	0.471081
	fate of staws-domestic energy	2004	%	0.31	uniform	0.3	0.148919	0.471081
	fate of staws-domestic energy	2005	%	0.31	uniform	0.3	0.148919	0.471081
	fate of staws-domestic energy	2006	%	0.31	uniform	0.3	0.148919	0.471081
	fate of staws-domestic energy	2007	%	0.31	uniform	0.3	0.148919	0.471081
	fate of staws-domestic energy	2008	%	0.31	uniform	0.3	0.148919	0.471081
	fate of staws-domestic energy	2009	%	0.31	uniform	0.3	0.148919	0.471081
	fate of staws-domestic energy	2010	%	0.26	uniform	0.3	0.1249	0.3951
	fate of staws-domestic energy	2011	%	0.26	uniform	0.3	0.1249	0.3951
	fate of staws-domestic energy	2012	%	0.26	uniform	0.3	0.1249	0.3951
	fate of staws-domestic energy	2013	%	0.26	uniform	0.3	0.1249	0.3951
	fate of staws-domestic energy	2014	%	0.26	uniform	0.3	0.1249	0.3951
	fate of staws-domestic energy	2015	%	0.26	uniform	0.3	0.1249	0.3951
	fate of staws-on-site combustion	1995	%	0.21	uniform	0.3	0.100881	0.319119
	fate of staws-on-site combustion	1996	%	0.21	uniform	0.3	0.100881	0.319119
	fate of staws-on-site combustion	1997	%	0.21	uniform	0.3	0.100881	0.319119
	fate of staws-on-site combustion	1998	%	0.21	uniform	0.3	0.100881	0.319119
	fate of staws-on-site combustion	1999	%	0.21	uniform	0.3	0.100881	0.319119
	fate of staws-on-site combustion	2000	%	0.19	uniform	0.3	0.0912731	0.288727
	fate of staws-on-site combustion	2001	%	0.19	uniform	0.3	0.0912731	0.288727
	fate of staws-on-site combustion	2002	%	0.19	uniform	0.3	0.0912731	0.288727
	fate of staws-on-site combustion	2003	%	0.19	uniform	0.3	0.0912731	0.288727
	fate of staws-on-site combustion	2004	%	0.19	uniform	0.3	0.0912731	0.288727
	fate of staws-on-site combustion	2005	%	0.19	uniform	0.3	0.0912731	0.288727
	fate of staws-on-site combustion	2006	%	0.19	uniform	0.3	0.0912731	0.288727
	fate of staws-on-site combustion	2007	%	0.19	uniform	0.3	0.0912731	0.288727
	fate of staws-on-site combustion	2008	%	0.19	uniform	0.3	0.0912731	0.288727
	fate of staws-on-site combustion	2009	%	0.19	uniform	0.3	0.0912731	0.288727
	fate of staws-on-site combustion	2010	%	0.16	uniform	0.3	0.0768616	0.243138
	fate of staws-on-site combustion	2011	%	0.16	uniform	0.3	0.0768616	0.243138
	fate of staws-on-site combustion	2012	%	0.16	uniform	0.3	0.0768616	0.243138
	fate of staws-on-site combustion	2013	%	0.16	uniform	0.3	0.0768616	0.243138
	fate of staws-on-site combustion	2014	%	0.16	uniform	0.3	0.0768616	0.243138
	fate of staws-on-site combustion	2015	%	0.16	uniform	0.3	0.0768616	0.243138
	N content of crop-rice	all	%	0.0112	normal	0.1	0.0112	1.2544e-06
	N content of crop-potato	all	%	0.0104	normal	0.1	0.0104	1.0816e-06
	N content of crop-soybean	all	%	0.0315	normal	0.1	0.0315	9.9225e-06
	N content of crop-sugarcane	all	%	0.0037	normal	0.1	0.0037	1.369e-07
	N content of crop-peanut	all	%	0.0325	normal	0.1	0.0325	1.05625e-05
	N content of crop-cotton	all	%	0.0101	normal	0.1	0.0101	1.0201e-06
	N content of crop-tabocco	all	%	0.0142	normal	0.1	0.0142	2.0164e-06
	N content of crop-vegetable	all	%	0.0024	normal	0.1	0.0024	5.76e-08
	N content of crop-banana	all	%	0.0022	normal	0.1	0.0022	4.84e-08
	N content of crop-cirtus	all	%	0.0011	normal	0.1	0.0011	1.21e-08
	N content of crop-pineapple	all	%	0.0022	normal	0.1	0.0022	4.84e-08
	N content of crop-melons	all	%	0.0016	normal	0.1	0.0016	2.56e-08
	N content of crop-litchi	all	%	0.002	normal	0.1	0.002	4e-08
	N content of crop-longan	all	%	0.002	normal	0.1	0.002	4e-08
	N content of crop-fruit	all	%	0.002	normal	0.1	0.002	4e-08
	N content of crop-date	all	%	0.0043	normal	0.1	0.0043	1.849e-07
	N content of crop-tea	all	%	0.035	normal	0.1	0.035	1.225e-05
	leaching loss rate in farmland- synthetic N	all	%	0.012	uniform	0.3	0.00576462	0.0182354
	leaching loss rate in farmland-organic N	all	%	0.04	uniform	0.3	0.0192154	0.0607846
	denitrification rate in farmland- synthetic N	all	%	0.364	uniform	0.3	0.17486	0.55314
	denitrification rate in farmland- organic N	all	%	0.15	uniform	0.3	0.0720577	0.227942
	N2O emission rate in farmland- synthetic N	all	%	0.004	uniform	0.3	0.00192154	0.00607846
	N2O emission rate in farmland- organic N	all	%	0.01	uniform	0.3	0.00480385	0.0151962
	NO emission rate in farmland- synthetic N	all	%	0.001	uniform	0.3	0.000480385	0.00151961
	NO emission rate in farmland- organic N	all	%	0.007	uniform	0.3	0.00336269	0.0106373
	NH3 emission rate in farmland- synthetic N	all	%	0.16	uniform	0.3	0.0768616	0.243138
	NH3 emission rate in farmland- organic N	all	%	0.23	uniform	0.3	0.110488	0.349512
	runoff rate in farmland- synthetic N	all	%	0.052	uniform	0.3	0.02498	0.07902
	runoff rate in farmland- organic N	all	%	0.05	uniform	0.3	0.0240192	0.0759808
	N content of chemical compound fertilizer	all	%	0.3	uniform	0.2	0.196077	0.403923
	urea input for straw ammoniation to produce food	all	/	1.5	uniform	0.2	0.980385	2.01962
	N content of artificial synthesis products-detergent	all	%	0.005	normal	0.2	0.005	1e-06
	N content of artificial synthesis products-drugs	all	%	0.05	normal	0.2	0.05	0.0001
	N content of artificial synthesis products-plastic	all	%	0.005	normal	0.2	0.005	1e-06
	N content of artificial synthesis products-synthetic fiber	all	%	0.1	normal	0.2	0.1	0.0004
	N content of artificial synthesis products-rubber	all	%	0.005	normal	0.2	0.005	1e-06
	N content of artificial synthesis products-Chemical pesticide	all	%	0.5	normal	0.2	0.5	0.01
	N content of artificial synthesis products-Nitrate	all	%	0.22	normal	0.2	0.22	0.001936
	N content of artificial synthesis products-Synthetic dyes	all	%	0.15	normal	0.2	0.15	0.0009
	N content of artificial synthesis products-Industrial explosives	all	%	0.125	normal	0.2	0.125	0.000625
	industrial products abadon rate	all	%	0.5	uniform	0.2	0.326795	0.673205
	N excreta rate for human	1995	kg per ha per yr	4.2	triangle		3.6	4.8	4.2
	N excreta rate for human	1996	kg per ha per yr	4.3	triangle		3.8	4.8	4.3
	N excreta rate for human	1997	kg per ha per yr	4.4	triangle		4	4.8	4.4
	N excreta rate for human	1998	kg per ha per yr	4.5	triangle		4.2	4.8	4.5
	N excreta rate for human	1999	kg per ha per yr	4.6	triangle		4.4	4.8	4.6
	N excreta rate for human	2000	kg per ha per yr	4.7	triangle		4.6	4.8	4.7
	N excreta rate for human	2001	kg per ha per yr	4.83	triangle		4.76	4.9	4.83
	N excreta rate for human	2002	kg per ha per yr	4.95	triangle		4.9	5	4.95
	N excreta rate for human	2003	kg per ha per yr	4.98	triangle		4.86	5.1	4.98
	N excreta rate for human	2004	kg per ha per yr	5.03	triangle		4.86	5.2	5.03
	N excreta rate for human	2005	kg per ha per yr	5.06	triangle		4.92	5.2	5.06
	N excreta rate for human	2006	kg per ha per yr	5.09	triangle		4.98	5.2	5.09
	N excreta rate for human	2007	kg per ha per yr	5.12	triangle		5.04	5.2	5.12
	N excreta rate for human	2008	kg per ha per yr	5.15	triangle		5.1	5.2	5.15
	N excreta rate for human	2009	kg per ha per yr	5.18	triangle		5.16	5.2	5.18
	N excreta rate for human	2010	kg per ha per yr	5.2	triangle		4.9	5.5	5.2
	N excreta rate for human	2011	kg per ha per yr	5.2	triangle		4.9	5.5	5.2
	N excreta rate for human	2012	kg per ha per yr	5.2	triangle		4.9	5.5	5.2
	N excreta rate for human	2013	kg per ha per yr	5.2	triangle		4.9	5.5	5.2
	N excreta rate for human	2014	kg per ha per yr	5.2	triangle		4.9	5.5	5.2
	N excreta rate for human	2015	kg per ha per yr	5.2	triangle		4.9	5.5	5.2
	ratio of human excretion returned to farmland-urban residents	1995	%	0.694	uniform	0.2	0.453591	0.934409
	ratio of human excretion returned to farmland-urban residents	1996	%	0.65	uniform	0.2	0.424833	0.875167
	ratio of human excretion returned to farmland-urban residents	1997	%	0.59	uniform	0.2	0.385618	0.794382
	ratio of human excretion returned to farmland-urban residents	1998	%	0.55	uniform	0.2	0.359474	0.740526
	ratio of human excretion returned to farmland-urban residents	1999	%	0.48	uniform	0.2	0.313723	0.646277
	ratio of human excretion returned to farmland-urban residents	2000	%	0.452	uniform	0.2	0.295423	0.608577
	ratio of human excretion returned to farmland-urban residents	2001	%	0.412	uniform	0.2	0.269279	0.554721
	ratio of human excretion returned to farmland-urban residents	2002	%	0.352	uniform	0.2	0.230064	0.473936
	ratio of human excretion returned to farmland-urban residents	2003	%	0.302	uniform	0.2	0.197384	0.406616
	ratio of human excretion returned to farmland-urban residents	2004	%	0.252	uniform	0.2	0.164705	0.339295
	ratio of human excretion returned to farmland-urban residents	2005	%	0.202	uniform	0.2	0.132025	0.271975
	ratio of human excretion returned to farmland-urban residents	2006	%	0.152	uniform	0.2	0.0993457	0.204654
	ratio of human excretion returned to farmland-urban residents	2007	%	0.122	uniform	0.2	0.079738	0.164262
	ratio of human excretion returned to farmland-urban residents	2008	%	0.082	uniform	0.2	0.0535944	0.110406
	ratio of human excretion returned to farmland-urban residents	2009	%	0.062	uniform	0.2	0.0405226	0.0834774
	ratio of human excretion returned to farmland-urban residents	2010	%	0.05	uniform	0.2	0.0326795	0.0673205
	ratio of human excretion returned to farmland-urban residents	2011	%	0.05	uniform	0.2	0.0326795	0.0673205
	ratio of human excretion returned to farmland-urban residents	2012	%	0.05	uniform	0.2	0.0326795	0.0673205
	ratio of human excretion returned to farmland-urban residents	2013	%	0.05	uniform	0.2	0.0326795	0.0673205
	ratio of human excretion returned to farmland-urban residents	2014	%	0.05	uniform	0.2	0.0326795	0.0673205
	ratio of human excretion returned to farmland-urban residents	2015	%	0.05	uniform	0.2	0.0326795	0.0673205
	ratio of human excretion returned to farmland-rural residents	1995	%	0.891	uniform	0.2	0.582349	1
	ratio of human excretion returned to farmland-rural residents	1996	%	0.861	uniform	0.2	0.562741	1
	ratio of human excretion returned to farmland-rural residents	1997	%	0.831	uniform	0.2	0.543133	1
	ratio of human excretion returned to farmland-rural residents	1998	%	0.811	uniform	0.2	0.530061	1
	ratio of human excretion returned to farmland-rural residents	1999	%	0.791	uniform	0.2	0.51699	1
	ratio of human excretion returned to farmland-rural residents	2000	%	0.771	uniform	0.2	0.503918	1
	ratio of human excretion returned to farmland-rural residents	2001	%	0.761	uniform	0.2	0.497382	1
	ratio of human excretion returned to farmland-rural residents	2002	%	0.721	uniform	0.2	0.471238	0.970762
	ratio of human excretion returned to farmland-rural residents	2003	%	0.7	uniform	0.2	0.457513	0.942487
	ratio of human excretion returned to farmland-rural residents	2004	%	0.661	uniform	0.2	0.432023	0.889977
	ratio of human excretion returned to farmland-rural residents	2005	%	0.631	uniform	0.2	0.412415	0.849585
	ratio of human excretion returned to farmland-rural residents	2006	%	0.611	uniform	0.2	0.399343	0.822657
	ratio of human excretion returned to farmland-rural residents	2007	%	0.601	uniform	0.2	0.392807	0.809193
	ratio of human excretion returned to farmland-rural residents	2008	%	0.581	uniform	0.2	0.379736	0.782264
	ratio of human excretion returned to farmland-rural residents	2009	%	0.551	uniform	0.2	0.360128	0.741872
	ratio of human excretion returned to farmland-rural residents	2010	%	0.534	uniform	0.2	0.349017	0.718983
	ratio of human excretion returned to farmland-rural residents	2011	%	0.534	uniform	0.2	0.349017	0.718983
	ratio of human excretion returned to farmland-rural residents	2012	%	0.534	uniform	0.2	0.349017	0.718983
	ratio of human excretion returned to farmland-rural residents	2013	%	0.534	uniform	0.2	0.349017	0.718983
	ratio of human excretion returned to farmland-rural residents	2014	%	0.534	uniform	0.2	0.349017	0.718983
	ratio of human excretion returned to farmland-rural residents	2015	%	0.534	uniform	0.2	0.349017	0.718983
	crops consumption rate-urban residents	1995	kg per cap per yr	3.53	triangle		3.45	3.61	3.53
	crops consumption rate-urban residents	1996	kg per cap per yr	3.54	triangle		3.47	3.61	3.54
	crops consumption rate-urban residents	1997	kg per cap per yr	3.56	triangle		3.51	3.61	3.56
	crops consumption rate-urban residents	1998	kg per cap per yr	3.58	triangle		3.55	3.61	3.58
	crops consumption rate-urban residents	1999	kg per cap per yr	3.6	triangle		3.59	3.61	3.6
	crops consumption rate-urban residents	2000	kg per cap per yr	3.61	triangle		3.32	3.9	3.61
	crops consumption rate-urban residents	2001	kg per cap per yr	3.65	triangle		3.4	3.9	3.65
	crops consumption rate-urban residents	2002	kg per cap per yr	3.68	triangle		3.46	3.9	3.68
	crops consumption rate-urban residents	2003	kg per cap per yr	3.72	triangle		3.54	3.9	3.72
	crops consumption rate-urban residents	2004	kg per cap per yr	3.75	triangle		3.6	3.9	3.75
	crops consumption rate-urban residents	2005	kg per cap per yr	3.79	triangle		3.68	3.9	3.79
	crops consumption rate-urban residents	2006	kg per cap per yr	3.81	triangle		3.72	3.9	3.81
	crops consumption rate-urban residents	2007	kg per cap per yr	3.83	triangle		3.76	3.9	3.83
	crops consumption rate-urban residents	2008	kg per cap per yr	3.86	triangle		3.78	3.94	3.86
	crops consumption rate-urban residents	2009	kg per cap per yr	3.89	triangle		3.79	3.99	3.89
	crops consumption rate-urban residents	2010	kg per cap per yr	3.9	triangle		3.8	4	3.9
	crops consumption rate-urban residents	2011	kg per cap per yr	3.9	triangle		3.8	4	3.9
	crops consumption rate-urban residents	2012	kg per cap per yr	3.9	triangle		3.8	4	3.9
	crops consumption rate-urban residents	2013	kg per cap per yr	3.9	triangle		3.8	4	3.9
	crops consumption rate-urban residents	2014	kg per cap per yr	3.9	triangle		3.8	4	3.9
	crops consumption rate-urban residents	2015	kg per cap per yr	3.9	triangle		3.8	4	3.9
	crops consumption rate-rural residents	1995	kg per cap per yr	3.1	triangle		2.9	3.3	3.1
	crops consumption rate-rural residents	1996	kg per cap per yr	3.14	triangle		2.98	3.3	3.14
	crops consumption rate-rural residents	1997	kg per cap per yr	3.18	triangle		3.06	3.3	3.18
	crops consumption rate-rural residents	1998	kg per cap per yr	3.221	triangle		3.142	3.3	3.221
	crops consumption rate-rural residents	1999	kg per cap per yr	3.26	triangle		3.148	3.372	3.26
	crops consumption rate-rural residents	2000	kg per cap per yr	3.3	triangle		3.15	3.45	3.3
	crops consumption rate-rural residents	2001	kg per cap per yr	3.32	triangle		3.19	3.45	3.32
	crops consumption rate-rural residents	2002	kg per cap per yr	3.33	triangle		3.21	3.45	3.33
	crops consumption rate-rural residents	2003	kg per cap per yr	3.35	triangle		3.25	3.45	3.35
	crops consumption rate-rural residents	2004	kg per cap per yr	3.37	triangle		3.29	3.45	3.37
	crops consumption rate-rural residents	2005	kg per cap per yr	3.39	triangle		3.29	3.49	3.39
	crops consumption rate-rural residents	2006	kg per cap per yr	3.41	triangle		3.29	3.53	3.41
	crops consumption rate-rural residents	2007	kg per cap per yr	3.43	triangle		3.29	3.57	3.43
	crops consumption rate-rural residents	2008	kg per cap per yr	3.45	triangle		3.29	3.61	3.45
	crops consumption rate-rural residents	2009	kg per cap per yr	3.48	triangle		3.29	3.67	3.48
	crops consumption rate-rural residents	2010	kg per cap per yr	3.5	triangle		3.3	3.7	3.5
	crops consumption rate-rural residents	2011	kg per cap per yr	3.5	triangle		3.3	3.7	3.5
	crops consumption rate-rural residents	2012	kg per cap per yr	3.5	triangle		3.3	3.7	3.5
	crops consumption rate-rural residents	2013	kg per cap per yr	3.5	triangle		3.3	3.7	3.5
	crops consumption rate-rural residents	2014	kg per cap per yr	3.5	triangle		3.3	3.7	3.5
	crops consumption rate-rural residents	2015	kg per cap per yr	3.5	triangle		3.3	3.7	3.5
	livestock food consumption rate-urban residents	1995	kg per cap per yr	1	triangle		0.9	1.1	1
	livestock food consumption rate-urban residents	1996	kg per cap per yr	1.02	triangle		0.94	1.1	1.02
	livestock food consumption rate-urban residents	1997	kg per cap per yr	1.04	triangle		0.98	1.1	1.04
	livestock food consumption rate-urban residents	1998	kg per cap per yr	1.06	triangle		1	1.12	1.06
	livestock food consumption rate-urban residents	1999	kg per cap per yr	1.08	triangle		1	1.16	1.08
	livestock food consumption rate-urban residents	2000	kg per cap per yr	1.1	triangle		1	1.2	1.1
	livestock food consumption rate-urban residents	2001	kg per cap per yr	1.11	triangle		1.02	1.2	1.11
	livestock food consumption rate-urban residents	2002	kg per cap per yr	1.12	triangle		1.04	1.2	1.12
	livestock food consumption rate-urban residents	2003	kg per cap per yr	1.13	triangle		1.06	1.2	1.13
	livestock food consumption rate-urban residents	2004	kg per cap per yr	1.14	triangle		1.08	1.2	1.14
	livestock food consumption rate-urban residents	2005	kg per cap per yr	1.15	triangle		1.1	1.2	1.15
	livestock food consumption rate-urban residents	2006	kg per cap per yr	1.16	triangle		1.12	1.2	1.16
	livestock food consumption rate-urban residents	2007	kg per cap per yr	1.17	triangle		1.13	1.21	1.17
	livestock food consumption rate-urban residents	2008	kg per cap per yr	1.18	triangle		1.13	1.23	1.18
	livestock food consumption rate-urban residents	2009	kg per cap per yr	1.19	triangle		1.13	1.25	1.19
	livestock food consumption rate-urban residents	2010	kg per cap per yr	1.2	triangle		1.15	1.26	1.19
	livestock food consumption rate-urban residents	2011	kg per cap per yr	1.2	triangle		1.15	1.26	1.19
	livestock food consumption rate-urban residents	2012	kg per cap per yr	1.2	triangle		1.15	1.26	1.19
	livestock food consumption rate-urban residents	2013	kg per cap per yr	1.2	triangle		1.15	1.26	1.19
	livestock food consumption rate-urban residents	2014	kg per cap per yr	1.2	triangle		1.15	1.26	1.19
	livestock food consumption rate-urban residents	2015	kg per cap per yr	1.2	triangle		1.15	1.26	1.19
	livestock food consumption rate-rural residents	1995	kg per cap per yr	0.95	triangle		0.9	1	0.95
	livestock food consumption rate-rural residents	1996	kg per cap per yr	0.95	triangle		0.9	1	0.95
	livestock food consumption rate-rural residents	1997	kg per cap per yr	0.95	triangle		0.9	1	0.95
	livestock food consumption rate-rural residents	1998	kg per cap per yr	0.95	triangle		0.9	1	0.95
	livestock food consumption rate-rural residents	1999	kg per cap per yr	0.95	triangle		0.9	1	0.95
	livestock food consumption rate-rural residents	2000	kg per cap per yr	1	triangle		0.89	1.11	1
	livestock food consumption rate-rural residents	2001	kg per cap per yr	1.01	triangle		0.91	1.11	1.01
	livestock food consumption rate-rural residents	2002	kg per cap per yr	1.02	triangle		0.93	1.11	1.02
	livestock food consumption rate-rural residents	2003	kg per cap per yr	1.03	triangle		0.95	1.11	1.03
	livestock food consumption rate-rural residents	2004	kg per cap per yr	1.04	triangle		0.97	1.11	1.04
	livestock food consumption rate-rural residents	2005	kg per cap per yr	1.05	triangle		0.99	1.11	1.05
	livestock food consumption rate-rural residents	2006	kg per cap per yr	1.06	triangle		1.01	1.11	1.06
	livestock food consumption rate-rural residents	2007	kg per cap per yr	1.07	triangle		1.03	1.11	1.07
	livestock food consumption rate-rural residents	2008	kg per cap per yr	1.08	triangle		1.05	1.11	1.08
	livestock food consumption rate-rural residents	2009	kg per cap per yr	1.09	triangle		1.07	1.11	1.09
	livestock food consumption rate-rural residents	2010	kg per cap per yr	1.1	triangle		1.08	1.12	1.1
	livestock food consumption rate-rural residents	2011	kg per cap per yr	1.1	triangle		1.08	1.12	1.1
	livestock food consumption rate-rural residents	2012	kg per cap per yr	1.1	triangle		1.08	1.12	1.1
	livestock food consumption rate-rural residents	2013	kg per cap per yr	1.1	triangle		1.08	1.12	1.1
	livestock food consumption rate-rural residents	2014	kg per cap per yr	1.1	triangle		1.08	1.12	1.1
	livestock food consumption rate-rural residents	2015	kg per cap per yr	1.1	triangle		1.08	1.12	1.1
	aquacultural products consumption rate-urban residents	1995	kg per cap per yr	0.45	triangle		0.35	0.55	0.45
	aquacultural products consumption rate-urban residents	1996	kg per cap per yr	0.47	triangle		0.39	0.55	0.47
	aquacultural products consumption rate-urban residents	1997	kg per cap per yr	0.49	triangle		0.42	0.56	0.49
	aquacultural products consumption rate-urban residents	1998	kg per cap per yr	0.51	triangle		0.43	0.59	0.51
	aquacultural products consumption rate-urban residents	1999	kg per cap per yr	0.53	triangle		0.44	0.62	0.53
	aquacultural products consumption rate-urban residents	2000	kg per cap per yr	0.55	triangle		0.45	0.65	0.55
	aquacultural products consumption rate-urban residents	2001	kg per cap per yr	0.55	triangle		0.45	0.65	0.55
	aquacultural products consumption rate-urban residents	2002	kg per cap per yr	0.56	triangle		0.47	0.65	0.56
	aquacultural products consumption rate-urban residents	2003	kg per cap per yr	0.57	triangle		0.49	0.65	0.57
	aquacultural products consumption rate-urban residents	2004	kg per cap per yr	0.58	triangle		0.51	0.65	0.58
	aquacultural products consumption rate-urban residents	2005	kg per cap per yr	0.59	triangle		0.53	0.65	0.59
	aquacultural products consumption rate-urban residents	2006	kg per cap per yr	0.6	triangle		0.55	0.65	0.6
	aquacultural products consumption rate-urban residents	2007	kg per cap per yr	0.61	triangle		0.57	0.65	0.61
	aquacultural products consumption rate-urban residents	2008	kg per cap per yr	0.62	triangle		0.59	0.65	0.62
	aquacultural products consumption rate-urban residents	2009	kg per cap per yr	0.63	triangle		0.6	0.66	0.63
	aquacultural products consumption rate-urban residents	2010	kg per cap per yr	0.65	triangle		0.6	0.7	0.65
	aquacultural products consumption rate-urban residents	2011	kg per cap per yr	0.65	triangle		0.6	0.7	0.65
	aquacultural products consumption rate-urban residents	2012	kg per cap per yr	0.65	triangle		0.6	0.7	0.65
	aquacultural products consumption rate-urban residents	2013	kg per cap per yr	0.65	triangle		0.6	0.7	0.65
	aquacultural products consumption rate-urban residents	2014	kg per cap per yr	0.65	triangle		0.6	0.7	0.65
	aquacultural products consumption rate-urban residents	2015	kg per cap per yr	0.65	triangle		0.6	0.7	0.65
	aquacultural products consumption rate-rural residents	1995	kg per cap per yr	0.4	triangle		0.3	0.5	0.4
	aquacultural products consumption rate-rural residents	1996	kg per cap per yr	0.42	triangle		0.34	0.5	0.42
	aquacultural products consumption rate-rural residents	1997	kg per cap per yr	0.44	triangle		0.38	0.5	0.44
	aquacultural products consumption rate-rural residents	1998	kg per cap per yr	0.46	triangle		0.42	0.5	0.46
	aquacultural products consumption rate-rural residents	1999	kg per cap per yr	0.48	triangle		0.43	0.53	0.48
	aquacultural products consumption rate-rural residents	2000	kg per cap per yr	0.5	triangle		0.44	0.56	0.5
	aquacultural products consumption rate-rural residents	2001	kg per cap per yr	0.51	triangle		0.45	0.57	0.51
	aquacultural products consumption rate-rural residents	2002	kg per cap per yr	0.52	triangle		0.46	0.58	0.52
	aquacultural products consumption rate-rural residents	2003	kg per cap per yr	0.53	triangle		0.47	0.59	0.53
	aquacultural products consumption rate-rural residents	2004	kg per cap per yr	0.54	triangle		0.49	0.59	0.54
	aquacultural products consumption rate-rural residents	2005	kg per cap per yr	0.55	triangle		0.5	0.6	0.55
	aquacultural products consumption rate-rural residents	2006	kg per cap per yr	0.56	triangle		0.52	0.6	0.56
	aquacultural products consumption rate-rural residents	2007	kg per cap per yr	0.57	triangle		0.54	0.6	0.57
	aquacultural products consumption rate-rural residents	2008	kg per cap per yr	0.58	triangle		0.55	0.61	0.58
	aquacultural products consumption rate-rural residents	2009	kg per cap per yr	0.59	triangle		0.55	0.63	0.59
	aquacultural products consumption rate-rural residents	2010	kg per cap per yr	0.6	triangle		0.55	0.65	0.6
	aquacultural products consumption rate-rural residents	2011	kg per cap per yr	0.6	triangle		0.55	0.65	0.6
	aquacultural products consumption rate-rural residents	2012	kg per cap per yr	0.6	triangle		0.55	0.65	0.6
	aquacultural products consumption rate-rural residents	2013	kg per cap per yr	0.6	triangle		0.55	0.65	0.6
	aquacultural products consumption rate-rural residents	2014	kg per cap per yr	0.6	triangle		0.55	0.65	0.6
	aquacultural products consumption rate-rural residents	2015	kg per cap per yr	0.6	triangle		0.55	0.65	0.6
	NH3 emission factor-urban residents	all	kg per cap per yr	0.3	uniform	0.2	0.196077	0.403923
	NH3 emission factor-rural residents	all	kg per cap per yr	0.5	uniform	0.2	0.326795	0.673205
	N excretion rate of livestocks-pig	all	kg per cap per yr	8	triangle		4.87	11.23	8
	N excretion rate of livestocks-cattle	all	kg per cap per yr	40	triangle		34.13	45.87	40
	N excretion rate of livestocks-sheep	all	kg per cap per yr	11.23	triangle		5	17.46	11.23
	N excretion rate of livestocks-poultry	all	kg per cap per yr	0.3	triangle		0.1	0.47	0.33
	N excretion rate of livestocks-rabbit	all	kg per cap per yr	0.45	triangle		0.4	0.5	0.45
	N excretion rate of livestocks-horse	all	kg per cap per yr	68.64	triangle		52	85.28	68.64
	N excretion rate of livestocks-chicken	all	kg per cap per yr	0.09	uniform	0.2	0.74	1.05
	N excretion rate of livestocks-duck	all	kg per cap per yr	0.47	uniform	0.2	0.39	0.55
	N excretion rate of livestocks-goose	all	kg per cap per yr	0.47	uniform	0.2	0.39	0.55
	feeding period of livestocks-pig	all	day	199	uniform	0.1	164.532	233.468
	feeding period of livestocks-calttle	all	day	365	uniform	0.1	301.78	428.22
	feeding period of livestocks-sheep	all	day	365	uniform	0.1	301.78	428.22
	feeding period of livestocks-poultry	all	day	55	uniform	0.1	45.4737	64.5263
	feeding period of livestocks-rabbit	all	day	120	uniform	0.1	99.2154	140.785
	feeding period of livestocks-rabbit	all	day	365	uniform	0.1	302	428
	feeding period of livestocks-rabbit	all	day	45	uniform	0.1	37	53
	feeding period of livestocks-rabbit	all	day	50	uniform	0.1	41	59
	feeding period of livestocks-rabbit	all	day	70	uniform	0.1	58	82
	ratio of livestock excretion returned to farmland-pig	all	%	0.6	uniform	0.2	0.392154	0.807846
	ratio of livestock excretion returned to farmland-cattle	all	%	0.777	uniform	0.2	0.507839	1.04616
	ratio of livestock excretion returned to farmland-sheep	all	%	0.7	uniform	0.2	0.457513	0.942487
	ratio of livestock excretion returned to farmland-poultry	all	%	0.39	uniform	0.2	0.2549	0.5251
	ratio of livestock excretion returned to farmland-rabbit	all	%	0.4	uniform	0.2	0.261436	0.538564
	NH3 volatiliation rate of livestock excretion	all	%	0.33	uniform	0.2	0.215685	0.444315
	runoff rate of livestock excretion	all	%	0.3	uniform	0.3	0.144115	0.455885
	leaching rate of livestock excretion	all	%	0.05	uniform	0.3	0.0240192	0.0759808
	N content of livestock food-pork	all	%	0.021	normal	0.1	0.021	4.41e-06
	N content of livestock food-beef	all	%	0.032	normal	0.1	0.032	1.024e-05
	N content of livestock food-lamb	all	%	0.02	normal	0.1	0.02	4e-06
	N content of livestock food-poultry	all	%	0.03	normal	0.1	0.03	9e-06
	N content of livestock food-rabbit	all	%	0.032	normal	0.1	0.032	1.024e-05
	N content of livestock food-egg	all	%	0.021	normal	0.1	0.021	4.41e-06
	N content of livestock food-milk	all	%	0.005	normal	0.1	0.005	2.5e-07
	N content of livestock food-honey	all	%	0.001	normal	0.1	0.001	1e-08
	N content of livestock food-chicken	all	%	0.031	normal	0.1	0.031	9.61e-06
	N content of livestock food-duck	all	%	0.025	normal	0.1	0.025	6.25e-06
	N content of livestock food-goose	all	%	0.029	normal	0.1	0.029	8.41e-06
	N content of livestock food-game meat	all	%	0.029	normal	0.1	0.029	8.41e-06
	N content of livestock material products-leather	all	%	0.126	normal	0.1	0.126	0.00015876
	N content of livestock material products-silk	all	%	0.034	normal	0.1	0.034	1.156e-05
	N content of livestock material products-wool	all	%	0.122	normal	0.1	0.122	0.00014884
	N content of livestock material products-sheepskin	all	%	0.084	normal	0.1	0.084	7.056e-05
	N content of livestock material products-cowhide	all	%	0.126	normal	0.1	0.126	0.00015876
	N content of livestock material products-pigskin	all	%	0.101	normal	0.1	0.101	0.00010201
	body weight of livestocks-pig	all	kg	100	uniform	0.1	82.6795	117.321
	body weight of livestocks-cattle	all	kg	500	uniform	0.1	413.397	586.603
	body weight of livestocks-sheep	all	kg	80	uniform	0.1	66.1436	93.8564
	body weight of livestocks-poultry	all	kg	2	uniform	0.1	1.65359	2.34641
	body weight of livestocks-rabbit	all	kg	2.5	uniform	0.1	2.06699	2.93301
	body weight of livestocks-horse	all	kg	500	uniform	0.1	413	587
	body weight of livestocks-chicken	all	kg	1.5	uniform	0.1	1.24	1.76
	body weight of livestocks-duck	all	kg	2.5	uniform	0.1	2.07	2.93
	body weight of livestocks-goose	all	kg	3	uniform	0.1	2.48	3.52
	neat percentage of livestocks-pig	all	%	0.7	uniform	0.1	0.578756	0.821244
	neat percentage of livestocks-cattle	all	%	0.45	uniform	0.1	0.372058	0.527942
	neat percentage of livestocks-sheep	all	%	0.5	uniform	0.1	0.413397	0.586603
	neat percentage of livestocks-poultry	all	%	0.8	uniform	0.1	0.661436	0.938564
	neat percentage of livestocks-rabbit	all	%	0.5	uniform	0.1	0.413397	0.586603
	neat percentage of livestocks-horse	all	%	0.5	uniform	0.1	0.413397	0.586603
	neat percentage of livestocks-chicken	all	%	0.8	uniform	0.1	0.661436	0.938564
	neat percentage of livestocks-duck	all	%	0.8	uniform	0.1	0.661436	0.938564
	neat percentage of livestocks-goose	all	%	0.8	uniform	0.1	0.661436	0.938564
	total NH3 of livestock excretion-pig	all	kg per cap per yr	2.33	uniform	0.2	1.52286	3.13714
	total NH3 of livestock excretion-pig	all	kg per cap per yr	18.6	uniform	0.2	12.1568	25.0432
	total NH3 of livestock excretion-pig	all	kg per cap per yr	4.18	uniform	0.2	2.73201	5.62799
	total NH3 of livestock excretion-pig	all	kg per cap per yr	0.1	uniform	0.2	0.065359	0.134641
	total NH3 of livestock excretion-pig	all	kg per cap per yr	0.2	uniform	0.2	0.130718	0.269282
	total NH3 of livestock excretion-horse	all	kg per cap per yr	18.6	uniform	0.2	12.2	25
	total NH3 of livestock excretion-chicken	all	kg per cap per yr	0.04	uniform	0.2	0.03	0.06
	total NH3 of livestock excretion-duck	all	kg per cap per yr	0.25	uniform	0.2	0.16	0.34
	total NH3 of livestock excretion-goose	all	kg per cap per yr	0.25	uniform	0.2	0.16	0.34
	N fixation rate of forest	all	kg per ha per yr	24	triangle		12	33.1	26.9
	N content of wood	all	%	0.002	triangle		0.001	0.004	0.002
	runoff rate of forest	all	kg per ha per yr	1.5	triangle		0.71	2.79	1
	N2O emission rate of forest	all	kg per ha per yr	1	triangle		0.7	1.2	1.1
	denitrification(N2) rate of forest	all	kg per ha per yr	5	triangle		3.6	6.4	5
	leaching rate of forest	all	%	0.22	uniform	0.3	0.105685	0.334315
	N fixation rate of urban green	all	kg per ha per yr	18	uniform	0.2	11.7646	24.2354
	N content of aquacultural products	all	%	0.026	triangle		0.0234	0.0297	0.025
	N content of aquacultural products-fish	all	%	0.03	normal	0.1	0.03	9e-06
	N content of aquacultural products-shrimp and crab	all	%	0.029	normal	0.1	0.029	8.41e-06
	N content of aquacultural products-shellfish	all	%	0.021	normal	0.1	0.021	4.41e-06
	N content of aquacultural products-algae products	all	%	0.037	normal	0.1	0.037	1.369e-05
	N content of aquacultural products-other aquatulture products	all	%	0.029	normal	0.1	0.029	8.41e-06
	ratio of feed to aquaculture products	all	-	1.8	triangle		1.5	2	1.9
	denitrification rate of aquaculture	all	%	0.5	uniform	0.3	0.240192	0.759808
	N2O emission rate of aquaculture	all	%	0.0125	uniform	0.3	0.00600481	0.0189952
	NH3 rate of aquaculture	all	%	0.15	uniform	0.3	0.0720577	0.227942
	runoff rate of aquaculture	all	%	0.1	uniform	0.3	0.0480385	0.151962
	denitrification rate(N2) of sewage(wastewater)	1995	%	0.3	uniform	0.2	0.196077	0.403923
	denitrification rate(N2) of sewage(wastewater)	1996	%	0.3	uniform	0.2	0.196077	0.403923
	denitrification rate(N2) of sewage(wastewater)	1997	%	0.3	uniform	0.2	0.196077	0.403923
	denitrification rate(N2) of sewage(wastewater)	1998	%	0.3	uniform	0.2	0.196077	0.403923
	denitrification rate(N2) of sewage(wastewater)	1999	%	0.3	uniform	0.2	0.196077	0.403923
	denitrification rate(N2) of sewage(wastewater)	2000	%	0.3	uniform	0.2	0.196077	0.403923
	denitrification rate(N2) of sewage(wastewater)	2001	%	0.35	uniform	0.2	0.228756	0.471244
	denitrification rate(N2) of sewage(wastewater)	2002	%	0.35	uniform	0.2	0.228756	0.471244
	denitrification rate(N2) of sewage(wastewater)	2003	%	0.35	uniform	0.2	0.228756	0.471244
	denitrification rate(N2) of sewage(wastewater)	2004	%	0.35	uniform	0.2	0.228756	0.471244
	denitrification rate(N2) of sewage(wastewater)	2005	%	0.35	uniform	0.2	0.228756	0.471244
	denitrification rate(N2) of sewage(wastewater)	2006	%	0.35	uniform	0.2	0.228756	0.471244
	denitrification rate(N2) of sewage(wastewater)	2007	%	0.35	uniform	0.2	0.228756	0.471244
	denitrification rate(N2) of sewage(wastewater)	2008	%	0.35	uniform	0.2	0.228756	0.471244
	denitrification rate(N2) of sewage(wastewater)	2009	%	0.35	uniform	0.2	0.228756	0.471244
	denitrification rate(N2) of sewage(wastewater)	2010	%	0.4	uniform	0.2	0.261436	0.538564
	denitrification rate(N2) of sewage(wastewater)	2011	%	0.4	uniform	0.2	0.261436	0.538564
	denitrification rate(N2) of sewage(wastewater)	2012	%	0.4	uniform	0.2	0.261436	0.538564
	denitrification rate(N2) of sewage(wastewater)	2013	%	0.4	uniform	0.2	0.261436	0.538564
	denitrification rate(N2) of sewage(wastewater)	2014	%	0.4	uniform	0.2	0.261436	0.538564
	denitrification rate(N2) of sewage(wastewater)	2015	%	0.4	uniform	0.2	0.261436	0.538564
	denitrification rate(N2O) of sewage(wastewater)	all	%	0.0125	uniform	0.2	0.00816987	0.0168301
	generation rate of sludge	all	%	0.00035	triangle		0.0002	0.00043	0.00042
	N content of sludge	all	%	0.029	triangle		0.019	0.048	0.02
	moisture content of sludge	all	%	0.8	triangle		0.7	0.98	0.72
	N content of irrigation water	all	kg per ha per yr	5.2	uniform	0.2	3.4	7
	denitrification(N2) rate in surfacewater	all	%	0.5	uniform	0.3	0.240192	0.759808
	N2O emission ratio	all	%	0.0125	uniform	0.3	0.00600481	0.0189952
	rate of deposition	1995	kg per ha per yr	12.71	triangle		10.9	16	11.23
	rate of deposition	1996	kg per ha per yr	13.71	triangle		11.4	17.5	12.23
	rate of deposition	1997	kg per ha per yr	14.71	triangle		11.9	18.5	13.73
	rate of deposition	1998	kg per ha per yr	15.71	triangle		11.9	19.5	15.73
	rate of deposition	1999	kg per ha per yr	16.71	triangle		11.9	20.5	17.73
	rate of deposition	2000	kg per ha per yr	16.98	triangle		12.5	20.6	17.84
	rate of deposition	2001	kg per ha per yr	17.58	triangle		13.5	20.7	18.54
	rate of deposition	2002	kg per ha per yr	18.08	triangle		14.4	20.9	18.94
	rate of deposition	2003	kg per ha per yr	18.58	triangle		15.3	21.3	19.14
	rate of deposition	2004	kg per ha per yr	19.08	triangle		16	21.5	19.74
	rate of deposition	2005	kg per ha per yr	19.58	triangle		16.8	21.8	20.14
	rate of deposition	2006	kg per ha per yr	20.08	triangle		17.7	22	20.54
	rate of deposition	2007	kg per ha per yr	20.58	triangle		18.7	22.2	20.84
	rate of deposition	2008	kg per ha per yr	21.08	triangle		19.6	22.4	21.24
	rate of deposition	2009	kg per ha per yr	21.58	triangle		20.2	22.7	21.84
	rate of deposition	2010	kg per ha per yr	21.8	triangle		20.5	22.9	22
	rate of deposition	2011	kg per ha per yr	21.8	triangle		20.5	22.9	22
	rate of deposition	2012	kg per ha per yr	21.8	triangle		20.5	22.9	22
	rate of deposition	2013	kg per ha per yr	21.8	triangle		20.5	22.9	22
	rate of deposition	2014	kg per ha per yr	21.8	triangle		20.5	22.9	22
	rate of deposition	2015	kg per ha per yr	21.8	triangle		20.5	22.9	22
	NOx emission factor of coal-terminal industry	all	kg per t	1.1	uniform	0.2	0.718949	1.48105	1.1
	NOx emission factor of coal-second industry	all	kg per t	2.3	uniform	0.2	1.50326	3.09674	2.3
	NOx emission factor of coal-third industry	all	kg per t	1.1	uniform	0.2	0.718949	1.48105	1.1
	NOx emission factor of coal-domestic use	all	kg per t	0.6	uniform	0.2	0.392154	0.807846	0.6
Note 1: For uniform distribution, distributed parameter 1, 2 represent min,max, respectively; for normal distribution, distributed parameter 1, 2 represent mean, variance, respectively; for triangular distribution, distributed parameter 1, 2, 3 represent min, max, mode, respectively
Note 2: All values in Table above has taken the “Unit” into consideration. For exaple, in sheet Parameters, N content of straws-rice is 0.91%, the value 0.0091has counted the unit(%).
